# Supplementary material for: Longitudinal white matter and cognitive development in pediatric carriers of the apolipoprotein ε4 allele
Source: Neuroimage. 2020 Nov 15;222:117243. doi: 10.1016/j.neuroimage.2020.117243 (PMC7779366; doi:10.1016/j.neuroimage.2020.117243)
Supplement: Supplementary file 2 [file mmc2.xlsx]

## Sheet: Sheet2
Brain Region	Hemisphere	Model Parameters	Carriers	Non-carriers	P-value	Absolute Percent Difference
Genu of corpus callosum		α	0.13071	0.13466	<0.0001	2.93331
		β	2.0606	2.1786	<0.0001	5.41632
		γ	0.0078775	0.008024	0.04	1.82577
		η	0.00016938	0.00017268	0.275	1.91105
Splenium of corpus callosum		α	0.1224	0.12562	<0.0001	2.56329
		β	1.8299	2.0264	<0.0001	9.697
		γ	0.0080675	0.0086885	<0.0001	7.14738
		η	0.00013094	0.0001323	0.661	1.02797
ALIC	Right	α	0.12429	0.10477	<0.0001	18.6313
		β	1.1664	1.3554	<0.0001	13.9442
		γ	0.0052711	0.0070715	<0.0001	25.4599
		η	7.5959e-05	0.00023313	<0.0001	67.4177
ALIC	Left	α	0.10249	0.10495	<0.0001	2.34397
		β	1.3227	1.3968	<0.0001	5.30498
		γ	0.0067037	0.0070933	<0.0001	5.49251
		η	0.00020531	0.00021457	0.01	4.31561
PLIC	Right	α	0.13469	0.14579	<0.0001	7.61369
		β	0.81457	0.73408	<0.0001	10.9647
		γ	0.0069887	0.0058938	<0.0001	18.5771
		η	0.00016368	0.00012378	<0.0001	32.2346
PLIC	Left	α	0.13999	0.14707	<0.0001	4.81403
		β	0.80738	0.72764	<0.0001	10.9587
		γ	0.0064521	0.0057472	<0.0001	12.2651
		η	0.00013944	0.000119	<0.0001	17.1765
Cingulate Gyrus	Right	α	0.057346	0.060825	<0.0001	5.71969
		β	2.2581	2.4066	0.0003	6.17053
		γ	0.0086636	0.0091394	0.002	5.20603
		η	0.00035019	0.00032496	<0.0001	7.76403
Cingulate Gyrus	Left	α	0.065783	0.066559	0.137	1.16588
		β	1.9636	2.1763	<0.0001	9.77347
		γ	0.0072663	0.008176	<0.0001	11.1265
		η	0.00027515	0.00029042	0.008	5.2579
SLF	Right	α	0.1369	0.14319	<0.0001	4.39276
		β	1.6794	1.7197	0.005	2.34343
		γ	0.0081941	0.0079565	0.001	2.98624
		η	0.0001677	0.00013837	<0.0001	21.1968
SLF	Left	α	0.14781	0.14689	0.074	0.626319
		β	1.7405	1.7832	0.001	2.39457
		γ	0.0080936	0.0084121	<0.0001	3.78621
		η	0.00014095	0.00014921	0.002	5.53582
Uncinate Fasciculus	Right	α	0.042993	0.035276	<0.0001	21.8761
		β	1.9995	2.4463	<0.0001	18.2643
		γ	0.0060029	0.0078895	<0.0001	23.9128
		η	0.00034056	0.00051163	<0.0001	33.4363
Uncinate Fasciculus	Left	α	0.036068	0.036865	0.059	2.16194
		β	3.0084	2.4399	<0.0001	23.3001
		γ	0.0093632	0.0081289	<0.0001	15.1841
		η	0.00045705	0.00047077	0.103	2.91437
Caudate	Right	α	0.10189	0.1038	0.001	1.84008
		β	1.5346	1.5591	0.112	1.57142
		γ	0.0066514	0.006616	0.622	0.535067
		η	0.00016303	0.00018146	<0.0001	10.1565
Caudate	Left	α	0.10348	0.10692	<0.0001	3.21736
		β	1.4265	1.4926	<0.0001	4.42851
		γ	0.0062945	0.0063535	0.366	0.928622
		η	0.00015344	0.0001453	0.051	5.6022
Frontal WM	Right	α	0.087075	0.085017	<0.0001	2.42069
		β	1.7161	1.8216	<0.0001	5.79161
		γ	0.0064921	0.006799	<0.0001	4.5139
		η	0.00017699	0.00022151	<0.0001	20.0984
Frontal WM	Left	α	0.080695	0.079617	0.018	1.35398
		β	1.8254	1.9408	<0.0001	5.946
		γ	0.0070266	0.0075792	<0.0001	7.29101
		η	0.00022825	0.00025166	<0.0001	9.30223
Occipital WM	Right	α	0.088914	0.10163	<0.0001	12.5121
		β	1.547	1.5514	0.837	0.283615
		γ	0.0081573	0.0070298	<0.0001	16.0389
		η	0.00019082	0.00011129	<0.0001	71.4619
Occipital WM	Left	α	0.098028	0.094841	<0.0001	3.36036
		β	1.6208	1.7073	<0.0001	5.06648
		γ	0.0071599	0.0078765	<0.0001	9.09795
		η	0.00014399	0.00016846	<0.0001	14.5257
Parietal WM	Right	α	0.084869	0.093282	<0.0001	9.01889
		β	1.8152	1.846	0.071	1.66847
		γ	0.0077667	0.007248	<0.0001	7.15646
		η	0.00018305	0.0001311	<0.0001	39.6262
Parietal WM	Left	α	0.08445	0.089749	<0.0001	5.90424
		β	1.8612	1.8962	0.06	1.8458
		γ	0.0078574	0.007704	0.058	1.99117
		η	0.00019455	0.0001573	<0.0001	23.6809
Temporal WM	Right	α	0.087134	0.095615	<0.0001	8.86995
		β	2.0132	1.9114	<0.0001	5.32594
		γ	0.0078076	0.0069039	<0.0001	13.0897
		η	0.00021963	0.00016791	<0.0001	30.8022
Temporal WM	Left	α	0.093691	0.094246	0.3	0.588884
		β	2.0691	1.9767	<0.0001	4.67446
		γ	0.007394	0.0071844	0.005	2.91743
		η	0.00018162	0.00018835	0.106	3.57314
Body of corpus callosum		α	0.11878	0.12658	<0.0001	6.16211
		β	1.8941	1.9139	0.192	1.03454
		γ	0.0081247	0.0078316	<0.0001	3.74253
		η	0.00017298	0.00014379	<0.0001	20.3004
Fornix		α	0.030427	0.032106	<0.0001	5.22955
		β	2.8478	2.3802	<0.0001	19.6454
		γ	0.0099647	0.0091896	0.00072	8.43453
		η	0.00046244	0.00042039	<0.0001	10.0026
Corticospinal Tract	Right	α	0.13953	0.14736	<0.0001	5.31352
		β	1.084	1.0763	0.6019	0.715414
		γ	0.0079773	0.0073387	<0.0001	8.70181
		η	0.00010457	6.52e-05	<0.0001	60.3834
Corticospinal Tract	Left	α	0.14013	0.1421	0.001	1.38635
		β	1.0247	1.1288	<0.0001	9.22218
		γ	0.0076369	0.0078495	0.0277	2.70845
		η	8.52e-05	7.94e-05	0.0707	7.30479
Medial Lemniscus	Right	α	0.089925	0.099377	<0.0001	9.51126
		β	0.36112	0.61586	<0.0001	41.3633
		γ	0.0054804	0.0058124	0.0191	5.71193
		η	0.00012004	4.31e-05	<0.0001	178.515
Medial lemniscus	Left	α	0.093342	0.10197	<0.0001	8.46131
		β	0.48548	0.4655	0.2423	4.29216
		γ	0.0064625	0.0054482	<0.0001	18.6172
		η	0.00013638	6.73e-05	<0.0001	102.645
Inferior cerebellar peduncle	Right	α	0.10119	0.11005	<0.0001	8.05089
		β	0.47939	0.52553	0.0152	8.77971
		γ	0.0064567	0.0059472	<0.0001	8.56706
		η	8.65e-05	1.95e-05	<0.0001	343.59
Inferior cerebellar peduncle	Left	α	0.1061	0.11101	<0.0001	4.42302
		β	0.52817	0.34357	<0.0001	53.73
		γ	0.0072514	0.0058306	<0.0001	24.368
		η	9.61e-05	5.76e-05	<0.0001	66.8403
Superior cerebellar peduncle	Right	α	0.075337	0.083972	<0.0001	10.2832
		β	0.51087	0.56439	0.0163	9.4828
		γ	0.0070471	0.0057685	<0.0001	22.1652
		η	0.00010559	2.6e-05	<0.0001	306.115
Superior cerebellar peduncle	Left	α	0.073014	0.081312	<0.0001	10.2051
		β	0.40706	0.55122	<0.0001	26.1529
		γ	0.0066142	0.0060295	0.0003	9.69732
		η	0.00011646	5.51e-05	<0.0001	111.361
Cerebral Peduncle	Right	α	0.10442	0.11315	<0.0001	7.71542
		β	1.064	0.89906	<0.0001	18.3458
		γ	0.0073515	0.0056563	<0.0001	29.9701
		η	0.00016514	0.0001328	<0.0001	24.3524
Cerebral Peduncle	Left	α	0.099684	0.11156	<0.0001	10.6454
		β	1.1685	1.0444	<0.0001	11.8824
		γ	0.0077406	0.0064334	<0.0001	20.319
		η	0.00018417	0.00011828	<0.0001	55.7068
Retrolenticular part of internal capsule	Right	α	0.13718	0.13992	<0.0001	1.95826
		β	1.3071	1.3281	0.1253	1.58121
		γ	0.0072377	0.0071205	0.1273	1.64595
		η	0.00016018	0.00015333	0.05046	4.46749
Retrolentricular part of internal capsule	Left	α	0.13971	0.15372	<0.0001	9.11397
		β	1.3194	1.2535	<0.0001	5.25728
		γ	0.0071116	0.0062236	<0.0001	14.2683
		η	0.00016644	0.0001021	<0.0001	63.0167
Anterior Corona radiata	Right	α	0.13966	0.13309	<0.0001	4.93651
		β	1.7219	1.927	<0.0001	10.6435
		γ	0.0061809	0.0069263	<0.0001	10.7619
		η	0.00017672	0.00023049	<0.0001	23.3286
anterior corona radiata	Left	α	0.12544	0.13732	<0.0001	8.65133
		β	1.9538	1.9251	0.1001	1.49083
		γ	0.0072136	0.006674	<0.0001	8.08511
		η	0.00024526	0.00019011	<0.0001	29.0095
superior corona radiata	Right	α	0.14323	0.1451	0.0011	1.28877
		β	1.3797	1.3873	0.5292	0.547827
		γ	0.0073562	0.0072505	0.1106	1.45783
		η	0.00017106	0.00017009	0.736	0.570286
superior corona raidata	Left	α	0.1433	0.14911	<0.0001	3.89645
		β	1.4172	1.4141	0.8066	0.219221
		γ	0.0076497	0.0072131	<0.0001	6.05288
		η	0.00018294	0.00015753	<0.0001	16.1303
posterior corona radiata	Right	α	0.11934	0.12332	<0.0001	3.22738
		β	1.6985	1.782	<0.0001	4.68575
		γ	0.0074492	0.0074844	0.6177	0.470312
		η	0.00021773	0.00019731	<0.0001	10.3492
posterior corona radiata	Left	α	0.12534	0.12657	0.053	0.971794
		β	1.6541	1.7919	<0.0001	7.69016
		γ	0.0073289	0.0077462	<0.0001	5.38716
		η	0.00020944	0.00019891	0.0056	5.29385
posterior thalamic radiation	Right	α	0.13621	0.15252	<0.0001	10.6937
		β	1.6508	1.6045	0.0041	2.88563
		γ	0.0079309	0.0069491	<0.0001	14.1284
		η	0.00018287	0.00011499	<0.0001	59.0312
posterior thalamic radiation	Left	α	0.14014	0.14641	<0.0001	4.28249
		β	1.6005	1.6549	0.0001	3.28721
		γ	0.0074354	0.0074013	0.619	0.46073
		η	0.0001684	0.00014564	<0.0001	15.6276
Sagittal stratum	Right	α	0.12281	0.13146	<0.0001	6.57995
		β	1.8157	1.8349	0.299	1.04638
		γ	0.0074784	0.0071543	0.0001	4.53014
		η	0.00019166	0.0001542	<0.0001	24.2931
Sagittal stratum	Left	α	0.13331	0.13592	0.0005	1.92025
		β	1.7301	1.8615	<0.0001	7.05882
		γ	0.0067874	0.0072125	<0.0001	5.89393
		η	0.00015796	0.00014744	0.00935	7.13511
External Capsule	Right	α	0.072198	0.0657	<0.0001	9.89041
		β	1.5069	1.6618	<0.0001	9.32122
		γ	0.0053962	0.0063352	<0.0001	14.8219
		η	0.00017314	0.0002562	<0.0001	32.42
External Capsule	Left	α	0.060559	0.070607	<0.0001	14.2309
		β	1.7649	1.6633	<0.0001	6.10834
		γ	0.0064567	0.0057922	<0.0001	11.4723
		η	0.00026441	0.00016723	<0.0001	58.1116
Fornix (cres)/ Stria terminalis	Right	α	0.084629	0.096944	<0.0001	12.7032
		β	1.4011	1.4823	<0.0001	5.47797
		γ	0.0065862	0.0059773	<0.0001	10.1869
		η	8.25e-05	1.04e-05	<0.0001	693.269
fornix (cres)/striata terminalis	Left	α	0.094588	0.099895	<0.0001	5.31258
		β	1.4503	1.4332	0.3219	1.19313
		γ	0.0074714	0.0072069	0.0041	3.67009
		η	0.00015788	0.00012632	<0.0001	24.9842
superior fronto-occipital fasciulus	Right	α	0.12318	0.11679	<0.0001	5.47136
		β	1.4126	1.5442	<0.0001	8.52221
		γ	0.0073195	0.0082514	<0.0001	11.2938
		η	0.00014325	0.00020263	<0.0001	29.3046
Superior fronto-occpital fasciulus	Left	α	0.12986	0.12089	<0.0001	7.41997
		β	1.3604	1.562	<0.0001	12.9065
		γ	0.0068585	0.0082375	<0.0001	16.7405
		η	0.00016379	0.00020532	<0.0001	20.227
Cerebellum	Right	α	0.13242	0.15409	<0.0001	14.0632
		β	0.76503	0.5844	<0.0001	30.9086
		γ	0.0073307	0.0050167	<0.0001	46.1259
		η	0.00011294	1.94e-05	<0.0001	482.165
CerebellumLeft	Left	α	0.13491	0.13694	0.0007	1.4824
		β	0.75563	0.75098	0.706	0.619191
		γ	0.0069037	0.0067979	0.2197	1.55636
		η	9.22e-05	8.17e-05	0.0018	12.8519
Insula	Right	α	0.079183	0.083968	<0.0001	5.6986
		β	1.6681	1.6243	0.0359	2.69655
		γ	0.0073389	0.0067492	<0.0001	8.73733
		η	0.00019934	0.00016051	<0.0001	24.1916
Insula	Left	α	0.069293	0.080059	<0.0001	13.4476
		β	1.8587	1.642	<0.0001	13.1973
		γ	0.007909	0.006603	<0.0001	19.7789
		η	0.00020506	0.00011286	<0.0001	81.6941
Putamen	Right	α	0.093766	0.088149	<0.0001	6.37217
		β	1.3033	1.37	<0.0001	4.86861
		γ	0.0056762	0.0062761	<0.0001	9.55848
		η	0.0001477	0.00020691	<0.0001	28.6163
Putamen	Left	α	0.085791	0.085455	0.5246	0.393189
		β	1.3701	1.4342	<0.0001	4.46939
		γ	0.0059465	0.0065361	<0.0001	9.02067
		η	0.00017821	0.00018957	0.0085	5.99251
Thalamus	Right	α	0.12262	0.13107	<0.0001	6.44694
		β	0.94655	0.88552	<0.0001	6.892
		γ	0.0072332	0.0062129	<0.0001	16.4223
		η	0.00016288	0.00013496	<0.0001	20.6876
ThalamusLeft	Left	α	0.1203	0.13087	<0.0001	8.07672
		β	0.95944	0.88615	<0.0001	8.27061
		γ	0.0070837	0.0060205	<0.0001	17.6597
		η	0.00016602	0.00012266	<0.0001	35.3497
Tapetum	Left	α	0.064526	0.071178	<0.0001	9.34558
		β	2.3259	2.2475	0.0755	3.48832
		γ	0.011026	0.010312	0.0005	6.92397
		η	0.00018146	0.00012547	<0.0001	44.6242
