# Supplementary material for: Longitudinal white matter and cognitive development in pediatric carriers of the apolipoprotein ε4 allele
Source: Neuroimage. 2020 Nov 15;222:117243. doi: 10.1016/j.neuroimage.2020.117243 (PMC7779366; doi:10.1016/j.neuroimage.2020.117243)
Supplement: Supplementary file 3 [file mmc3.xlsx]

## Sheet: Sheet1
Age Normalized Composite T Score	Model Parameters	Carriers	Non-carriers	P-value
ELC	α	0.013433	0.011396	< 0.003
	β	88.8855	94.0397	< 0.003
NVDQ	α	0.00188	-0.005193
	β	101.661	112.482	< 0.003
VDQ	α	0.015222	0.011884	< 0.003
	β	89.53	93.3795	< 0.003
Visual Reception	α	0.012512	0.010796	< 0.003
	β	42.2977	46.7938	< 0.003
Fine Motor	α	-0.00289	-0.002923
	β	49.3565	52.4699	< 0.003
Expressive Language	α	0.00969	0.005928	< 0.003
	β	41.7719	45.6046	< 0.003
Receptive Language	α	0.008675	0.009662	0.0188851
	β	43.5064	43.1899	0.301514
