# Supplementary material for: Longitudinal white matter and cognitive development in pediatric carriers of the apolipoprotein ε4 allele
Source: Neuroimage. 2020 Nov 15;222:117243. doi: 10.1016/j.neuroimage.2020.117243 (PMC7779366; doi:10.1016/j.neuroimage.2020.117243)
Supplement: Supplementary file 4 [file mmc4.xlsx]

## Sheet: Sheet1
ELC_Intercept_AnteriorcoronaradiataL_alpha.csv						NVDQ_Intercept_AnteriorcoronaradiataL_alpha.csv						VDQ_Intercept_AnteriorcoronaradiataL_alpha.csv						VDQ_Slope_AnteriorcoronaradiataL_alpha.csv
	Estimate	Lower CI bound	Upper CI bound	P-value			Estimate	Lower CI bound	Upper CI bound	P-value			Estimate	Lower CI bound	Upper CI bound	P-value			Estimate	Lower CI bound	Upper CI bound	P-value
ACME (control)	0.857045	-0.437878	2.15367	0.184		ACME (control)	1.29764	-0.0596531	2.69693	0.062		ACME (control)	1.81479	-1.01833	4.68726	0.212		ACME (control)	9.62764e-05	-0.000364271	0.000620378	0.696
ACME (treated)	0.857045	-0.437878	2.15367	0.184		ACME (treated)	1.29764	-0.0596531	2.69693	0.062		ACME (treated)	1.81479	-1.01833	4.68726	0.212		ACME (treated)	9.62764e-05	-0.000364271	0.000620378	0.696
ADE (control)	-5.77938	-7.27141	-4.4071	< 0.0001		ADE (control)	-11.0461	-12.9209	-9.27184	< 0.0001		ADE (control)	-5.61838	-8.96495	-2.62272	0.002		ADE (control)	0.00277061	0.00192186	0.00358347	< 0.0001
ADE (treated)	-5.77938	-7.27141	-4.4071	< 0.0001		ADE (treated)	-11.0461	-12.9209	-9.27184	< 0.0001		ADE (treated)	-5.61838	-8.96495	-2.62272	0.002		ADE (treated)	0.00277061	0.00192186	0.00358347	< 0.0001
Total effect	-4.92234	-5.58572	-4.25565	< 0.0001		Total effect	-9.74842	-11.3153	-8.25357	< 0.0001		Total effect	-3.80359	-5.35632	-2.30354	< 0.0001		Total effect	0.00286689	0.00222276	0.00356952	< 0.0001
Prop. mediated (control)	-0.171062	-0.455867	0.0870066	0.184		Prop. mediated (control)	-0.130665	-0.283858	0.00608359	0.062		Prop. mediated (control)	-0.466416	-1.48907	0.248251	0.212		Prop. mediated (control)	0.0319217	-0.127934	0.229491	0.696
Prop. mediated (treated)	-0.171062	-0.455867	0.0870066	0.184		Prop. mediated (treated)	-0.130665	-0.283858	0.00608359	0.062		Prop. mediated (treated)	-0.466416	-1.48907	0.248251	0.212		Prop. mediated (treated)	0.0319217	-0.127934	0.229491	0.696
ACME (average)	0.857045	-0.437878	2.15367	0.184		ACME (average)	1.29764	-0.0596531	2.69693	0.062		ACME (average)	1.81479	-1.01833	4.68726	0.212		ACME (average)	9.62764e-05	-0.000364271	0.000620378	0.696
ADE (average)	-5.77938	-7.27141	-4.4071	< 0.0001		ADE (average)	-11.0461	-12.9209	-9.27184	< 0.0001		ADE (average)	-5.61838	-8.96495	-2.62272	0.002		ADE (average)	0.00277061	0.00192186	0.00358347	< 0.0001
Prop. mediated (average)	-0.171062	-0.455867	0.0870066	0.184		Prop. mediated (average)	-0.130665	-0.283858	0.00608359	0.062		Prop. mediated (average)	-0.466416	-1.48907	0.248251	0.212		Prop. mediated (average)	0.0319217	-0.127934	0.229491	0.696
ELC_Intercept_AnteriorcoronaradiataL_beta.csv						NVDQ_Intercept_AnteriorcoronaradiataL_beta.csv						VDQ_Intercept_AnteriorcoronaradiataL_beta.csv						VDQ_Slope_AnteriorcoronaradiataL_beta.csv
	Estimate	Lower CI bound	Upper CI bound	P-value			Estimate	Lower CI bound	Upper CI bound	P-value			Estimate	Lower CI bound	Upper CI bound	P-value			Estimate	Lower CI bound	Upper CI bound	P-value
ACME (control)	-12.1286	-12.2188	-12.0442	< 0.0001		ACME (control)	-14.4223	-14.4945	-14.3484	< 0.0001		ACME (control)	-11.9624	-12.1561	-11.7938	< 0.0001		ACME (control)	-0.00145421	-0.0014672	-0.00144103	< 0.0001
ACME (treated)	-12.1286	-12.2188	-12.0442	< 0.0001		ACME (treated)	-14.4223	-14.4945	-14.3484	< 0.0001		ACME (treated)	-11.9624	-12.1561	-11.7938	< 0.0001		ACME (treated)	-0.00145421	-0.0014672	-0.00144103	< 0.0001
ADE (control)	7.20267	6.62196	7.79985	< 0.0001		ADE (control)	4.64471	3.13866	6.22721	< 0.0001		ADE (control)	8.13309	6.70313	9.47541	< 0.0001		ADE (control)	0.00431513	0.00364935	0.00498979	< 0.0001
ADE (treated)	7.20267	6.62196	7.79985	< 0.0001		ADE (treated)	4.64471	3.13866	6.22721	< 0.0001		ADE (treated)	8.13309	6.70313	9.47541	< 0.0001		ADE (treated)	0.00431513	0.00364935	0.00498979	< 0.0001
Total effect	-4.92597	-5.58618	-4.24905	< 0.0001		Total effect	-9.77759	-11.3264	-8.11873	< 0.0001		Total effect	-3.82931	-5.42127	-2.34526	< 0.0001		Total effect	0.00286092	0.00218214	0.00354876	< 0.0001
Prop. mediated (control)	2.45738	2.18688	2.83567	< 0.0001		Prop. mediated (control)	1.47473	1.27729	1.76746	< 0.0001		Prop. mediated (control)	3.12228	2.24134	5.04342	< 0.0001		Prop. mediated (control)	-0.509413	-0.672369	-0.406067	< 0.0001
Prop. mediated (treated)	2.45738	2.18688	2.83567	< 0.0001		Prop. mediated (treated)	1.47473	1.27729	1.76746	< 0.0001		Prop. mediated (treated)	3.12228	2.24134	5.04342	< 0.0001		Prop. mediated (treated)	-0.509413	-0.672369	-0.406067	< 0.0001
ACME (average)	-12.1286	-12.2188	-12.0442	< 0.0001		ACME (average)	-14.4223	-14.4945	-14.3484	< 0.0001		ACME (average)	-11.9624	-12.1561	-11.7938	< 0.0001		ACME (average)	-0.00145421	-0.0014672	-0.00144103	< 0.0001
ADE (average)	7.20267	6.62196	7.79985	< 0.0001		ADE (average)	4.64471	3.13866	6.22721	< 0.0001		ADE (average)	8.13309	6.70313	9.47541	< 0.0001		ADE (average)	0.00431513	0.00364935	0.00498979	< 0.0001
Prop. mediated (average)	2.45738	2.18688	2.83567	< 0.0001		Prop. mediated (average)	1.47473	1.27729	1.76746	< 0.0001		Prop. mediated (average)	3.12228	2.24134	5.04342	< 0.0001		Prop. mediated (average)	-0.509413	-0.672369	-0.406067	< 0.0001
ELC_Intercept_AnteriorcoronaradiataL_delta.csv						NVDQ_Intercept_AnteriorcoronaradiataL_delta.csv						VDQ_Intercept_AnteriorcoronaradiataL_delta.csv						VDQ_Slope_AnteriorcoronaradiataL_delta.csv
	Estimate	Lower CI bound	Upper CI bound	P-value			Estimate	Lower CI bound	Upper CI bound	P-value			Estimate	Lower CI bound	Upper CI bound	P-value			Estimate	Lower CI bound	Upper CI bound	P-value
ACME (control)	-5.25971e-06	-5.29875e-06	-5.21776e-06	< 0.0001		ACME (control)	-6.27974e-06	-6.31864e-06	-6.24055e-06	< 0.0001		ACME (control)	-5.18145e-06	-5.26077e-06	-5.09085e-06	< 0.0001		ACME (control)	-6.08577e-10	-6.18267e-10	-5.97994e-10	< 0.0001
ACME (treated)	-5.25971e-06	-5.29875e-06	-5.21776e-06	< 0.0001		ACME (treated)	-6.27974e-06	-6.31864e-06	-6.24055e-06	< 0.0001		ACME (treated)	-5.18145e-06	-5.26077e-06	-5.09085e-06	< 0.0001		ACME (treated)	-6.08577e-10	-6.18267e-10	-5.97994e-10	< 0.0001
ADE (control)	-4.91709	-5.57513	-4.214	< 0.0001		ADE (control)	-9.78992	-11.3593	-8.266	< 0.0001		ADE (control)	-3.81295	-5.24244	-2.16469	< 0.0001		ADE (control)	0.00286823	0.00220604	0.00359138	< 0.0001
ADE (treated)	-4.91709	-5.57513	-4.214	< 0.0001		ADE (treated)	-9.78992	-11.3593	-8.266	< 0.0001		ADE (treated)	-3.81295	-5.24244	-2.16469	< 0.0001		ADE (treated)	0.00286823	0.00220604	0.00359138	< 0.0001
Total effect	-4.9171	-5.57513	-4.214	< 0.0001		Total effect	-9.78993	-11.3593	-8.266	< 0.0001		Total effect	-3.81295	-5.24245	-2.16469	< 0.0001		Total effect	0.00286823	0.00220604	0.00359138	< 0.0001
Prop. mediated (control)	1.06798e-06	9.50453e-07	1.23877e-06	< 0.0001		Prop. mediated (control)	6.41506e-07	5.55551e-07	7.55699e-07	< 0.0001		Prop. mediated (control)	1.34661e-06	1.00435e-06	2.36641e-06	< 0.0001		Prop. mediated (control)	-2.13335e-07	-2.80261e-07	-1.66508e-07	< 0.0001
Prop. mediated (treated)	1.06798e-06	9.50453e-07	1.23877e-06	< 0.0001		Prop. mediated (treated)	6.41506e-07	5.55551e-07	7.55699e-07	< 0.0001		Prop. mediated (treated)	1.34661e-06	1.00435e-06	2.36641e-06	< 0.0001		Prop. mediated (treated)	-2.13335e-07	-2.80261e-07	-1.66508e-07	< 0.0001
ACME (average)	-5.25971e-06	-5.29875e-06	-5.21776e-06	< 0.0001		ACME (average)	-6.27974e-06	-6.31864e-06	-6.24055e-06	< 0.0001		ACME (average)	-5.18145e-06	-5.26077e-06	-5.09085e-06	< 0.0001		ACME (average)	-6.08577e-10	-6.18267e-10	-5.97994e-10	< 0.0001
ADE (average)	-4.91709	-5.57513	-4.214	< 0.0001		ADE (average)	-9.78992	-11.3593	-8.266	< 0.0001		ADE (average)	-3.81295	-5.24244	-2.16469	< 0.0001		ADE (average)	0.00286823	0.00220604	0.00359138	< 0.0001
Prop. mediated (average)	1.06798e-06	9.50453e-07	1.23877e-06	< 0.0001		Prop. mediated (average)	6.41506e-07	5.55551e-07	7.55699e-07	< 0.0001		Prop. mediated (average)	1.34661e-06	1.00435e-06	2.36641e-06	< 0.0001		Prop. mediated (average)	-2.13335e-07	-2.80261e-07	-1.66508e-07	< 0.0001
ELC_Intercept_AnteriorcoronaradiataL_gamma.csv						NVDQ_Intercept_AnteriorcoronaradiataL_gamma.csv						VDQ_Intercept_AnteriorcoronaradiataL_gamma.csv						VDQ_Slope_AnteriorcoronaradiataL_gamma.csv
	Estimate	Lower CI bound	Upper CI bound	P-value			Estimate	Lower CI bound	Upper CI bound	P-value			Estimate	Lower CI bound	Upper CI bound	P-value			Estimate	Lower CI bound	Upper CI bound	P-value
ACME (control)	0.749675	-0.771786	2.50549	0.366		ACME (control)	3.46462	-3.53714	11.6007	0.338		ACME (control)	3.6638	-0.0469262	7.67293	0.052		ACME (control)	0.00290741	0.000977845	0.00527092	0.004
ACME (treated)	0.749675	-0.771786	2.50549	0.366		ACME (treated)	3.46462	-3.53714	11.6007	0.338		ACME (treated)	3.6638	-0.0469262	7.67293	0.052		ACME (treated)	0.00290741	0.000977845	0.00527092	0.004
ADE (control)	-5.65499	-7.40298	-3.90927	< 0.0001		ADE (control)	-13.2172	-21.5762	-5.57217	< 0.0001		ADE (control)	-7.45317	-11.3015	-3.61938	< 0.0001		ADE (control)	-1.13404e-05	-0.00242529	0.00196029	0.978
ADE (treated)	-5.65499	-7.40298	-3.90927	< 0.0001		ADE (treated)	-13.2172	-21.5762	-5.57217	< 0.0001		ADE (treated)	-7.45317	-11.3015	-3.61938	< 0.0001		ADE (treated)	-1.13404e-05	-0.00242529	0.00196029	0.978
Total effect	-4.90532	-5.57822	-4.20084	< 0.0001		Total effect	-9.75262	-11.4106	-8.15468	< 0.0001		Total effect	-3.78937	-5.36304	-2.23142	< 0.0001		Total effect	0.00289607	0.00222703	0.00360781	< 0.0001
Prop. mediated (control)	-0.150669	-0.536509	0.160684	0.366		Prop. mediated (control)	-0.325993	-1.186	0.382081	0.338		Prop. mediated (control)	-0.925517	-2.73543	0.0105087	0.052		Prop. mediated (control)	0.994149	0.331724	1.84178	0.004
Prop. mediated (treated)	-0.150669	-0.536509	0.160684	0.366		Prop. mediated (treated)	-0.325993	-1.186	0.382081	0.338		Prop. mediated (treated)	-0.925517	-2.73543	0.0105087	0.052		Prop. mediated (treated)	0.994149	0.331724	1.84178	0.004
ACME (average)	0.749675	-0.771786	2.50549	0.366		ACME (average)	3.46462	-3.53714	11.6007	0.338		ACME (average)	3.6638	-0.0469262	7.67293	0.052		ACME (average)	0.00290741	0.000977845	0.00527092	0.004
ADE (average)	-5.65499	-7.40298	-3.90927	< 0.0001		ADE (average)	-13.2172	-21.5762	-5.57217	< 0.0001		ADE (average)	-7.45317	-11.3015	-3.61938	< 0.0001		ADE (average)	-1.13404e-05	-0.00242529	0.00196029	0.978
Prop. mediated (average)	-0.150669	-0.536509	0.160684	0.366		Prop. mediated (average)	-0.325993	-1.186	0.382081	0.338		Prop. mediated (average)	-0.925517	-2.73543	0.0105087	0.052		Prop. mediated (average)	0.994149	0.331724	1.84178	0.004
ELC_Intercept_AnteriorcoronaradiataR_alpha.csv						NVDQ_Intercept_AnteriorcoronaradiataR_alpha.csv						VDQ_Intercept_AnteriorcoronaradiataR_alpha.csv						VDQ_Slope_AnteriorcoronaradiataR_alpha.csv
	Estimate	Lower CI bound	Upper CI bound	P-value			Estimate	Lower CI bound	Upper CI bound	P-value			Estimate	Lower CI bound	Upper CI bound	P-value			Estimate	Lower CI bound	Upper CI bound	P-value
ACME (control)	-0.0663777	-0.24684	0.0593166	0.344		ACME (control)	-0.0775523	-0.252112	0.051717	0.264		ACME (control)	-0.147672	-0.545362	0.141933	0.336		ACME (control)	-1.11032e-06	-1.09934e-05	7.95571e-06	0.832
ACME (treated)	-0.0663777	-0.24684	0.0593166	0.344		ACME (treated)	-0.0775523	-0.252112	0.051717	0.264		ACME (treated)	-0.147672	-0.545362	0.141933	0.336		ACME (treated)	-1.11032e-06	-1.09934e-05	7.95571e-06	0.832
ADE (control)	-4.82849	-5.50811	-4.1643	< 0.0001		ADE (control)	-9.66713	-11.1477	-8.13673	< 0.0001		ADE (control)	-3.61318	-5.21584	-2.18034	< 0.0001		ADE (control)	0.00288211	0.0022284	0.00350124	< 0.0001
ADE (treated)	-4.82849	-5.50811	-4.1643	< 0.0001		ADE (treated)	-9.66713	-11.1477	-8.13673	< 0.0001		ADE (treated)	-3.61318	-5.21584	-2.18034	< 0.0001		ADE (treated)	0.00288211	0.0022284	0.00350124	< 0.0001
Total effect	-4.89487	-5.60823	-4.23876	< 0.0001		Total effect	-9.74468	-11.2424	-8.26028	< 0.0001		Total effect	-3.76085	-5.35174	-2.3	< 0.0001		Total effect	0.002881	0.00222488	0.0034951	< 0.0001
Prop. mediated (control)	0.010791	-0.0124272	0.0513652	0.344		Prop. mediated (control)	0.00703714	-0.00560327	0.0258344	0.264		Prop. mediated (control)	0.0312226	-0.0435318	0.153267	0.336		Prop. mediated (control)	-0.000118357	-0.00399525	0.00270716	0.832
Prop. mediated (treated)	0.010791	-0.0124272	0.0513652	0.344		Prop. mediated (treated)	0.00703714	-0.00560327	0.0258344	0.264		Prop. mediated (treated)	0.0312226	-0.0435318	0.153267	0.336		Prop. mediated (treated)	-0.000118357	-0.00399525	0.00270716	0.832
ACME (average)	-0.0663777	-0.24684	0.0593166	0.344		ACME (average)	-0.0775523	-0.252112	0.051717	0.264		ACME (average)	-0.147672	-0.545362	0.141933	0.336		ACME (average)	-1.11032e-06	-1.09934e-05	7.95571e-06	0.832
ADE (average)	-4.82849	-5.50811	-4.1643	< 0.0001		ADE (average)	-9.66713	-11.1477	-8.13673	< 0.0001		ADE (average)	-3.61318	-5.21584	-2.18034	< 0.0001		ADE (average)	0.00288211	0.0022284	0.00350124	< 0.0001
Prop. mediated (average)	0.010791	-0.0124272	0.0513652	0.344		Prop. mediated (average)	0.00703714	-0.00560327	0.0258344	0.264		Prop. mediated (average)	0.0312226	-0.0435318	0.153267	0.336		Prop. mediated (average)	-0.000118357	-0.00399525	0.00270716	0.832
ELC_Intercept_AnteriorcoronaradiataR_beta.csv						NVDQ_Intercept_AnteriorcoronaradiataR_beta.csv						VDQ_Intercept_AnteriorcoronaradiataR_beta.csv						VDQ_Slope_AnteriorcoronaradiataR_beta.csv
	Estimate	Lower CI bound	Upper CI bound	P-value			Estimate	Lower CI bound	Upper CI bound	P-value			Estimate	Lower CI bound	Upper CI bound	P-value			Estimate	Lower CI bound	Upper CI bound	P-value
ACME (control)	-4.56423	-4.5955	-4.5339	< 0.0001		ACME (control)	-5.40989	-5.43458	-5.38647	< 0.0001		ACME (control)	-4.50737	-4.57018	-4.43917	< 0.0001		ACME (control)	-0.000562434	-0.000564355	-0.000560507	< 0.0001
ACME (treated)	-4.56423	-4.5955	-4.5339	< 0.0001		ACME (treated)	-5.40989	-5.43458	-5.38647	< 0.0001		ACME (treated)	-4.50737	-4.57018	-4.43917	< 0.0001		ACME (treated)	-0.000562434	-0.000564355	-0.000560507	< 0.0001
ADE (control)	-0.352858	-1.06606	0.283798	0.286		ADE (control)	-4.35358	-5.86021	-2.79932	< 0.0001		ADE (control)	0.674622	-0.834785	2.17213	0.372		ADE (control)	0.00343097	0.00275926	0.00410491	< 0.0001
ADE (treated)	-0.352858	-1.06606	0.283798	0.286		ADE (treated)	-4.35358	-5.86021	-2.79932	< 0.0001		ADE (treated)	0.674622	-0.834785	2.17213	0.372		ADE (treated)	0.00343097	0.00275926	0.00410491	< 0.0001
Total effect	-4.91709	-5.65604	-4.25265	< 0.0001		Total effect	-9.76347	-11.2862	-8.20838	< 0.0001		Total effect	-3.83274	-5.39327	-2.27769	< 0.0001		Total effect	0.00286853	0.00219491	0.0035444	< 0.0001
Prop. mediated (control)	0.928295	0.811639	1.06672	< 0.0001		Prop. mediated (control)	0.553025	0.48028	0.658826	< 0.0001		Prop. mediated (control)	1.17158	0.845371	1.95355	< 0.0001		Prop. mediated (control)	-0.196629	-0.25712	-0.158139	< 0.0001
Prop. mediated (treated)	0.928295	0.811639	1.06672	< 0.0001		Prop. mediated (treated)	0.553025	0.48028	0.658826	< 0.0001		Prop. mediated (treated)	1.17158	0.845371	1.95355	< 0.0001		Prop. mediated (treated)	-0.196629	-0.25712	-0.158139	< 0.0001
ACME (average)	-4.56423	-4.5955	-4.5339	< 0.0001		ACME (average)	-5.40989	-5.43458	-5.38647	< 0.0001		ACME (average)	-4.50737	-4.57018	-4.43917	< 0.0001		ACME (average)	-0.000562434	-0.000564355	-0.000560507	< 0.0001
ADE (average)	-0.352858	-1.06606	0.283798	0.286		ADE (average)	-4.35358	-5.86021	-2.79932	< 0.0001		ADE (average)	0.674622	-0.834785	2.17213	0.372		ADE (average)	0.00343097	0.00275926	0.00410491	< 0.0001
Prop. mediated (average)	0.928295	0.811639	1.06672	< 0.0001		Prop. mediated (average)	0.553025	0.48028	0.658826	< 0.0001		Prop. mediated (average)	1.17158	0.845371	1.95355	< 0.0001		Prop. mediated (average)	-0.196629	-0.25712	-0.158139	< 0.0001
ELC_Intercept_AnteriorcoronaradiataR_delta.csv						NVDQ_Intercept_AnteriorcoronaradiataR_delta.csv						VDQ_Intercept_AnteriorcoronaradiataR_delta.csv						VDQ_Slope_AnteriorcoronaradiataR_delta.csv
	Estimate	Lower CI bound	Upper CI bound	P-value			Estimate	Lower CI bound	Upper CI bound	P-value			Estimate	Lower CI bound	Upper CI bound	P-value			Estimate	Lower CI bound	Upper CI bound	P-value
ACME (control)	4.07176e-08	4.04677e-08	4.096e-08	< 0.0001		ACME (control)	4.81494e-08	4.79484e-08	4.83391e-08	< 0.0001		ACME (control)	4.02392e-08	3.97041e-08	4.07478e-08	< 0.0001		ACME (control)	5.11245e-12	5.11099e-12	5.11397e-12	< 0.0001
ACME (treated)	4.07176e-08	4.04677e-08	4.096e-08	< 0.0001		ACME (treated)	4.81494e-08	4.79484e-08	4.83391e-08	< 0.0001		ACME (treated)	4.02392e-08	3.97041e-08	4.07478e-08	< 0.0001		ACME (treated)	5.11245e-12	5.11099e-12	5.11397e-12	< 0.0001
ADE (control)	-4.93129	-5.58173	-4.29056	< 0.0001		ADE (control)	-9.77825	-11.3067	-8.21522	< 0.0001		ADE (control)	-3.86849	-5.37805	-2.31049	< 0.0001		ADE (control)	0.00286141	0.00213839	0.00361563	< 0.0001
ADE (treated)	-4.93129	-5.58173	-4.29056	< 0.0001		ADE (treated)	-9.77825	-11.3067	-8.21522	< 0.0001		ADE (treated)	-3.86849	-5.37805	-2.31049	< 0.0001		ADE (treated)	0.00286141	0.00213839	0.00361563	< 0.0001
Total effect	-4.93129	-5.58173	-4.29056	< 0.0001		Total effect	-9.77825	-11.3067	-8.21522	< 0.0001		Total effect	-3.86849	-5.37805	-2.31049	< 0.0001		Total effect	0.00286141	0.00213839	0.00361563	< 0.0001
Prop. mediated (control)	-8.2558e-09	-9.43616e-09	-7.3299e-09	< 0.0001		Prop. mediated (control)	-4.93072e-09	-5.86201e-09	-4.26545e-09	< 0.0001		Prop. mediated (control)	-1.03221e-08	-1.72396e-08	-7.57792e-09	< 0.0001		Prop. mediated (control)	1.77997e-09	1.41441e-09	2.39011e-09	< 0.0001
Prop. mediated (treated)	-8.2558e-09	-9.43616e-09	-7.3299e-09	< 0.0001		Prop. mediated (treated)	-4.93072e-09	-5.86201e-09	-4.26545e-09	< 0.0001		Prop. mediated (treated)	-1.03221e-08	-1.72396e-08	-7.57792e-09	< 0.0001		Prop. mediated (treated)	1.77997e-09	1.41441e-09	2.39011e-09	< 0.0001
ACME (average)	4.07176e-08	4.04677e-08	4.096e-08	< 0.0001		ACME (average)	4.81494e-08	4.79484e-08	4.83391e-08	< 0.0001		ACME (average)	4.02392e-08	3.97041e-08	4.07478e-08	< 0.0001		ACME (average)	5.11245e-12	5.11099e-12	5.11397e-12	< 0.0001
ADE (average)	-4.93129	-5.58173	-4.29056	< 0.0001		ADE (average)	-9.77825	-11.3067	-8.21522	< 0.0001		ADE (average)	-3.86849	-5.37805	-2.31049	< 0.0001		ADE (average)	0.00286141	0.00213839	0.00361563	< 0.0001
Prop. mediated (average)	-8.2558e-09	-9.43616e-09	-7.3299e-09	< 0.0001		Prop. mediated (average)	-4.93072e-09	-5.86201e-09	-4.26545e-09	< 0.0001		Prop. mediated (average)	-1.03221e-08	-1.72396e-08	-7.57792e-09	< 0.0001		Prop. mediated (average)	1.77997e-09	1.41441e-09	2.39011e-09	< 0.0001
ELC_Intercept_AnteriorcoronaradiataR_gamma.csv						NVDQ_Intercept_AnteriorcoronaradiataR_gamma.csv						VDQ_Intercept_AnteriorcoronaradiataR_gamma.csv						VDQ_Slope_AnteriorcoronaradiataR_gamma.csv
	Estimate	Lower CI bound	Upper CI bound	P-value			Estimate	Lower CI bound	Upper CI bound	P-value			Estimate	Lower CI bound	Upper CI bound	P-value			Estimate	Lower CI bound	Upper CI bound	P-value
ACME (control)	-0.109206	-0.463414	0.121143	0.368		ACME (control)	-0.0893765	-0.409456	0.142384	0.448		ACME (control)	-0.0272036	-0.623217	0.573249	0.95		ACME (control)	5.10489e-05	1.88922e-06	0.000142337	0.04
ACME (treated)	-0.109206	-0.463414	0.121143	0.368		ACME (treated)	-0.0893765	-0.409456	0.142384	0.448		ACME (treated)	-0.0272036	-0.623217	0.573249	0.95		ACME (treated)	5.10489e-05	1.88922e-06	0.000142337	0.04
ADE (control)	-4.80248	-5.50236	-4.04859	< 0.0001		ADE (control)	-9.69594	-11.3259	-7.96854	< 0.0001		ADE (control)	-3.77866	-5.39666	-2.09452	< 0.0001		ADE (control)	0.00280987	0.00209979	0.00349365	< 0.0001
ADE (treated)	-4.80248	-5.50236	-4.04859	< 0.0001		ADE (treated)	-9.69594	-11.3259	-7.96854	< 0.0001		ADE (treated)	-3.77866	-5.39666	-2.09452	< 0.0001		ADE (treated)	0.00280987	0.00209979	0.00349365	< 0.0001
Total effect	-4.91168	-5.6247	-4.21299	< 0.0001		Total effect	-9.78532	-11.3815	-8.10884	< 0.0001		Total effect	-3.80586	-5.41493	-2.25994	< 0.0001		Total effect	0.00286092	0.00213804	0.00352825	< 0.0001
Prop. mediated (control)	0.0178382	-0.0243706	0.0897354	0.368		Prop. mediated (control)	0.00713719	-0.0140641	0.0418535	0.448		Prop. mediated (control)	0.00370604	-0.152622	0.174276	0.95		Prop. mediated (control)	0.0151983	0.000591801	0.0528892	0.04
Prop. mediated (treated)	0.0178382	-0.0243706	0.0897354	0.368		Prop. mediated (treated)	0.00713719	-0.0140641	0.0418535	0.448		Prop. mediated (treated)	0.00370604	-0.152622	0.174276	0.95		Prop. mediated (treated)	0.0151983	0.000591801	0.0528892	0.04
ACME (average)	-0.109206	-0.463414	0.121143	0.368		ACME (average)	-0.0893765	-0.409456	0.142384	0.448		ACME (average)	-0.0272036	-0.623217	0.573249	0.95		ACME (average)	5.10489e-05	1.88922e-06	0.000142337	0.04
ADE (average)	-4.80248	-5.50236	-4.04859	< 0.0001		ADE (average)	-9.69594	-11.3259	-7.96854	< 0.0001		ADE (average)	-3.77866	-5.39666	-2.09452	< 0.0001		ADE (average)	0.00280987	0.00209979	0.00349365	< 0.0001
Prop. mediated (average)	0.0178382	-0.0243706	0.0897354	0.368		Prop. mediated (average)	0.00713719	-0.0140641	0.0418535	0.448		Prop. mediated (average)	0.00370604	-0.152622	0.174276	0.95		Prop. mediated (average)	0.0151983	0.000591801	0.0528892	0.04
ELC_Intercept_AnteriorlimbofinternalcapsuleL_alpha.csv						NVDQ_Intercept_AnteriorlimbofinternalcapsuleL_alpha.csv						VDQ_Intercept_AnteriorlimbofinternalcapsuleL_alpha.csv						VDQ_Slope_AnteriorlimbofinternalcapsuleL_alpha.csv
	Estimate	Lower CI bound	Upper CI bound	P-value			Estimate	Lower CI bound	Upper CI bound	P-value			Estimate	Lower CI bound	Upper CI bound	P-value			Estimate	Lower CI bound	Upper CI bound	P-value
ACME (control)	-0.417087	-0.829947	-0.116779	0.002		ACME (control)	-0.308753	-0.757971	0.058807	0.106		ACME (control)	-0.969315	-1.88051	-0.316267	0.004		ACME (control)	3.20542e-07	-0.000137206	0.00013327	0.98
ACME (treated)	-0.417087	-0.829947	-0.116779	0.002		ACME (treated)	-0.308753	-0.757971	0.058807	0.106		ACME (treated)	-0.969315	-1.88051	-0.316267	0.004		ACME (treated)	3.20542e-07	-0.000137206	0.00013327	0.98
ADE (control)	-4.46664	-5.22069	-3.73156	< 0.0001		ADE (control)	-9.39573	-10.9926	-7.73163	< 0.0001		ADE (control)	-2.77016	-4.39779	-1.16759	0.002		ADE (control)	0.00288534	0.00219889	0.00354831	< 0.0001
ADE (treated)	-4.46664	-5.22069	-3.73156	< 0.0001		ADE (treated)	-9.39573	-10.9926	-7.73163	< 0.0001		ADE (treated)	-2.77016	-4.39779	-1.16759	0.002		ADE (treated)	0.00288534	0.00219889	0.00354831	< 0.0001
Total effect	-4.88373	-5.60061	-4.19566	< 0.0001		Total effect	-9.70448	-11.2393	-8.16642	< 0.0001		Total effect	-3.73947	-5.26435	-2.16622	< 0.0001		Total effect	0.00288566	0.00219275	0.00355586	< 0.0001
Prop. mediated (control)	0.0808048	0.0238949	0.165873	0.002		Prop. mediated (control)	0.0301997	-0.00610511	0.0801256	0.106		Prop. mediated (control)	0.252565	0.080374	0.527712	0.004		Prop. mediated (control)	0.000405158	-0.0549013	0.0436136	0.98
Prop. mediated (treated)	0.0808048	0.0238949	0.165873	0.002		Prop. mediated (treated)	0.0301997	-0.00610511	0.0801256	0.106		Prop. mediated (treated)	0.252565	0.080374	0.527712	0.004		Prop. mediated (treated)	0.000405158	-0.0549013	0.0436136	0.98
ACME (average)	-0.417087	-0.829947	-0.116779	0.002		ACME (average)	-0.308753	-0.757971	0.058807	0.106		ACME (average)	-0.969315	-1.88051	-0.316267	0.004		ACME (average)	3.20542e-07	-0.000137206	0.00013327	0.98
ADE (average)	-4.46664	-5.22069	-3.73156	< 0.0001		ADE (average)	-9.39573	-10.9926	-7.73163	< 0.0001		ADE (average)	-2.77016	-4.39779	-1.16759	0.002		ADE (average)	0.00288534	0.00219889	0.00354831	< 0.0001
Prop. mediated (average)	0.0808048	0.0238949	0.165873	0.002		Prop. mediated (average)	0.0301997	-0.00610511	0.0801256	0.106		Prop. mediated (average)	0.252565	0.080374	0.527712	0.004		Prop. mediated (average)	0.000405158	-0.0549013	0.0436136	0.98
ELC_Intercept_AnteriorlimbofinternalcapsuleL_beta.csv						NVDQ_Intercept_AnteriorlimbofinternalcapsuleL_beta.csv						VDQ_Intercept_AnteriorlimbofinternalcapsuleL_beta.csv						VDQ_Slope_AnteriorlimbofinternalcapsuleL_beta.csv
	Estimate	Lower CI bound	Upper CI bound	P-value			Estimate	Lower CI bound	Upper CI bound	P-value			Estimate	Lower CI bound	Upper CI bound	P-value			Estimate	Lower CI bound	Upper CI bound	P-value
ACME (control)	-3.52862	-3.55217	-3.50466	< 0.0001		ACME (control)	-4.1817	-4.20059	-4.16263	< 0.0001		ACME (control)	-3.48463	-3.53555	-3.4328	< 0.0001		ACME (control)	-0.000435566	-0.000437027	-0.000434228	< 0.0001
ACME (treated)	-3.52862	-3.55217	-3.50466	< 0.0001		ACME (treated)	-4.1817	-4.20059	-4.16263	< 0.0001		ACME (treated)	-3.48463	-3.53555	-3.4328	< 0.0001		ACME (treated)	-0.000435566	-0.000437027	-0.000434228	< 0.0001
ADE (control)	-1.38899	-2.08943	-0.704854	< 0.0001		ADE (control)	-5.59738	-7.14762	-4.12355	< 0.0001		ADE (control)	-0.341204	-1.92646	1.1938	0.668		ADE (control)	0.00331617	0.0025794	0.00399118	< 0.0001
ADE (treated)	-1.38899	-2.08943	-0.704854	< 0.0001		ADE (treated)	-5.59738	-7.14762	-4.12355	< 0.0001		ADE (treated)	-0.341204	-1.92646	1.1938	0.668		ADE (treated)	0.00331617	0.0025794	0.00399118	< 0.0001
Total effect	-4.91761	-5.64038	-4.20979	< 0.0001		Total effect	-9.77908	-11.344	-8.29613	< 0.0001		Total effect	-3.82584	-5.45495	-2.26178	< 0.0001		Total effect	0.00288061	0.00214237	0.00355695	< 0.0001
Prop. mediated (control)	0.717466	0.629595	0.832606	< 0.0001		Prop. mediated (control)	0.428718	0.369732	0.503016	< 0.0001		Prop. mediated (control)	0.913003	0.646952	1.52775	< 0.0001		Prop. mediated (control)	-0.15067	-0.203992	-0.122079	< 0.0001
Prop. mediated (treated)	0.717466	0.629595	0.832606	< 0.0001		Prop. mediated (treated)	0.428718	0.369732	0.503016	< 0.0001		Prop. mediated (treated)	0.913003	0.646952	1.52775	< 0.0001		Prop. mediated (treated)	-0.15067	-0.203992	-0.122079	< 0.0001
ACME (average)	-3.52862	-3.55217	-3.50466	< 0.0001		ACME (average)	-4.1817	-4.20059	-4.16263	< 0.0001		ACME (average)	-3.48463	-3.53555	-3.4328	< 0.0001		ACME (average)	-0.000435566	-0.000437027	-0.000434228	< 0.0001
ADE (average)	-1.38899	-2.08943	-0.704854	< 0.0001		ADE (average)	-5.59738	-7.14762	-4.12355	< 0.0001		ADE (average)	-0.341204	-1.92646	1.1938	0.668		ADE (average)	0.00331617	0.0025794	0.00399118	< 0.0001
Prop. mediated (average)	0.717466	0.629595	0.832606	< 0.0001		Prop. mediated (average)	0.428718	0.369732	0.503016	< 0.0001		Prop. mediated (average)	0.913003	0.646952	1.52775	< 0.0001		Prop. mediated (average)	-0.15067	-0.203992	-0.122079	< 0.0001
ELC_Intercept_AnteriorlimbofinternalcapsuleL_delta.csv						NVDQ_Intercept_AnteriorlimbofinternalcapsuleL_delta.csv						VDQ_Intercept_AnteriorlimbofinternalcapsuleL_delta.csv						VDQ_Slope_AnteriorlimbofinternalcapsuleL_delta.csv
	Estimate	Lower CI bound	Upper CI bound	P-value			Estimate	Lower CI bound	Upper CI bound	P-value			Estimate	Lower CI bound	Upper CI bound	P-value			Estimate	Lower CI bound	Upper CI bound	P-value
ACME (control)	4.42365e-07	4.39612e-07	4.45278e-07	< 0.0001		ACME (control)	5.22438e-07	5.20435e-07	5.24625e-07	< 0.0001		ACME (control)	4.37257e-07	4.31478e-07	4.42995e-07	< 0.0001		ACME (control)	5.6187e-11	5.6049e-11	5.63418e-11	< 0.0001
ACME (treated)	4.42365e-07	4.39612e-07	4.45278e-07	< 0.0001		ACME (treated)	5.22438e-07	5.20435e-07	5.24625e-07	< 0.0001		ACME (treated)	4.37257e-07	4.31478e-07	4.42995e-07	< 0.0001		ACME (treated)	5.6187e-11	5.6049e-11	5.63418e-11	< 0.0001
ADE (control)	-4.91713	-5.59494	-4.24149	< 0.0001		ADE (control)	-9.76771	-11.3515	-8.09995	< 0.0001		ADE (control)	-3.8028	-5.28421	-2.26947	< 0.0001		ADE (control)	0.00288303	0.00220664	0.00364226	< 0.0001
ADE (treated)	-4.91713	-5.59494	-4.24149	< 0.0001		ADE (treated)	-9.76771	-11.3515	-8.09995	< 0.0001		ADE (treated)	-3.8028	-5.28421	-2.26947	< 0.0001		ADE (treated)	0.00288303	0.00220664	0.00364226	< 0.0001
Total effect	-4.91713	-5.59494	-4.24149	< 0.0001		Total effect	-9.76771	-11.3515	-8.09995	< 0.0001		Total effect	-3.8028	-5.28421	-2.26947	< 0.0001		Total effect	0.00288303	0.00220664	0.00364226	< 0.0001
Prop. mediated (control)	-8.98325e-08	-1.03804e-07	-7.96166e-08	< 0.0001		Prop. mediated (control)	-5.33436e-08	-6.43855e-08	-4.60212e-08	< 0.0001		Prop. mediated (control)	-1.14574e-07	-1.91895e-07	-8.32106e-08	< 0.0001		Prop. mediated (control)	1.9525e-08	1.54689e-08	2.54002e-08	< 0.0001
Prop. mediated (treated)	-8.98325e-08	-1.03804e-07	-7.96166e-08	< 0.0001		Prop. mediated (treated)	-5.33436e-08	-6.43855e-08	-4.60212e-08	< 0.0001		Prop. mediated (treated)	-1.14574e-07	-1.91895e-07	-8.32106e-08	< 0.0001		Prop. mediated (treated)	1.9525e-08	1.54689e-08	2.54002e-08	< 0.0001
ACME (average)	4.42365e-07	4.39612e-07	4.45278e-07	< 0.0001		ACME (average)	5.22438e-07	5.20435e-07	5.24625e-07	< 0.0001		ACME (average)	4.37257e-07	4.31478e-07	4.42995e-07	< 0.0001		ACME (average)	5.6187e-11	5.6049e-11	5.63418e-11	< 0.0001
ADE (average)	-4.91713	-5.59494	-4.24149	< 0.0001		ADE (average)	-9.76771	-11.3515	-8.09995	< 0.0001		ADE (average)	-3.8028	-5.28421	-2.26947	< 0.0001		ADE (average)	0.00288303	0.00220664	0.00364226	< 0.0001
Prop. mediated (average)	-8.98325e-08	-1.03804e-07	-7.96166e-08	< 0.0001		Prop. mediated (average)	-5.33436e-08	-6.43855e-08	-4.60212e-08	< 0.0001		Prop. mediated (average)	-1.14574e-07	-1.91895e-07	-8.32106e-08	< 0.0001		Prop. mediated (average)	1.9525e-08	1.54689e-08	2.54002e-08	< 0.0001
ELC_Intercept_AnteriorlimbofinternalcapsuleL_gamma.csv						NVDQ_Intercept_AnteriorlimbofinternalcapsuleL_gamma.csv						VDQ_Intercept_AnteriorlimbofinternalcapsuleL_gamma.csv						VDQ_Slope_AnteriorlimbofinternalcapsuleL_gamma.csv
	Estimate	Lower CI bound	Upper CI bound	P-value			Estimate	Lower CI bound	Upper CI bound	P-value			Estimate	Lower CI bound	Upper CI bound	P-value			Estimate	Lower CI bound	Upper CI bound	P-value
ACME (control)	0.391339	-1.58382	2.26379	0.662		ACME (control)	1.58246	-6.99409	9.76282	0.69		ACME (control)	3.74026	-0.936708	8.52182	0.126		ACME (control)	0.00346182	0.000907346	0.00595993	0.008
ACME (treated)	0.391339	-1.58382	2.26379	0.662		ACME (treated)	1.58246	-6.99409	9.76282	0.69		ACME (treated)	3.74026	-0.936708	8.52182	0.126		ACME (treated)	0.00346182	0.000907346	0.00595993	0.008
ADE (control)	-5.27868	-7.15442	-3.27424	< 0.0001		ADE (control)	-11.3446	-20.1905	-2.61663	0.012		ADE (control)	-7.48894	-12.2457	-2.75897	0.004		ADE (control)	-0.000582196	-0.0031476	0.00202047	0.614
ADE (treated)	-5.27868	-7.15442	-3.27424	< 0.0001		ADE (treated)	-11.3446	-20.1905	-2.61663	0.012		ADE (treated)	-7.48894	-12.2457	-2.75897	0.004		ADE (treated)	-0.000582196	-0.0031476	0.00202047	0.614
Total effect	-4.88734	-5.58661	-4.18563	< 0.0001		Total effect	-9.76218	-11.3249	-8.21145	< 0.0001		Total effect	-3.74867	-5.3462	-2.07483	< 0.0001		Total effect	0.00287963	0.00219545	0.00357574	< 0.0001
Prop. mediated (control)	-0.0825092	-0.476142	0.318162	0.662		Prop. mediated (control)	-0.157871	-1.01813	0.711808	0.69		Prop. mediated (control)	-0.985569	-2.97071	0.238299	0.126		Prop. mediated (control)	1.19366	0.343426	2.14791	0.008
Prop. mediated (treated)	-0.0825092	-0.476142	0.318162	0.662		Prop. mediated (treated)	-0.157871	-1.01813	0.711808	0.69		Prop. mediated (treated)	-0.985569	-2.97071	0.238299	0.126		Prop. mediated (treated)	1.19366	0.343426	2.14791	0.008
ACME (average)	0.391339	-1.58382	2.26379	0.662		ACME (average)	1.58246	-6.99409	9.76282	0.69		ACME (average)	3.74026	-0.936708	8.52182	0.126		ACME (average)	0.00346182	0.000907346	0.00595993	0.008
ADE (average)	-5.27868	-7.15442	-3.27424	< 0.0001		ADE (average)	-11.3446	-20.1905	-2.61663	0.012		ADE (average)	-7.48894	-12.2457	-2.75897	0.004		ADE (average)	-0.000582196	-0.0031476	0.00202047	0.614
Prop. mediated (average)	-0.0825092	-0.476142	0.318162	0.662		Prop. mediated (average)	-0.157871	-1.01813	0.711808	0.69		Prop. mediated (average)	-0.985569	-2.97071	0.238299	0.126		Prop. mediated (average)	1.19366	0.343426	2.14791	0.008
ELC_Intercept_AnteriorlimbofinternalcapsuleR_alpha.csv						NVDQ_Intercept_AnteriorlimbofinternalcapsuleR_alpha.csv						VDQ_Intercept_AnteriorlimbofinternalcapsuleR_alpha.csv						VDQ_Slope_AnteriorlimbofinternalcapsuleR_alpha.csv
	Estimate	Lower CI bound	Upper CI bound	P-value			Estimate	Lower CI bound	Upper CI bound	P-value			Estimate	Lower CI bound	Upper CI bound	P-value			Estimate	Lower CI bound	Upper CI bound	P-value
ACME (control)	-1.59244	-2.81298	-0.355981	0.014		ACME (control)	-1.24582	-2.2381	-0.20157	0.026		ACME (control)	-3.55062	-6.49292	-0.864047	0.01		ACME (control)	0.000133462	-7.14145e-05	0.000382883	0.232
ACME (treated)	-1.59244	-2.81298	-0.355981	0.014		ACME (treated)	-1.24582	-2.2381	-0.20157	0.026		ACME (treated)	-3.55062	-6.49292	-0.864047	0.01		ACME (treated)	0.000133462	-7.14145e-05	0.000382883	0.232
ADE (control)	-3.30445	-4.72393	-1.8758	< 0.0001		ADE (control)	-8.50823	-10.5592	-6.58275	< 0.0001		ADE (control)	-0.217876	-3.36666	3.19774	0.88		ADE (control)	0.00274695	0.00209751	0.00342694	< 0.0001
ADE (treated)	-3.30445	-4.72393	-1.8758	< 0.0001		ADE (treated)	-8.50823	-10.5592	-6.58275	< 0.0001		ADE (treated)	-0.217876	-3.36666	3.19774	0.88		ADE (treated)	0.00274695	0.00209751	0.00342694	< 0.0001
Total effect	-4.89688	-5.59261	-4.20501	< 0.0001		Total effect	-9.75405	-11.4972	-8.13814	< 0.0001		Total effect	-3.7685	-5.44492	-2.24555	< 0.0001		Total effect	0.00288041	0.00222292	0.00356515	< 0.0001
Prop. mediated (control)	0.318461	0.0758296	0.588248	0.014		Prop. mediated (control)	0.12859	0.0207212	0.233596	0.026		Prop. mediated (control)	0.924552	0.242455	2.09325	0.01		Prop. mediated (control)	0.042859	-0.0264957	0.137895	0.232
Prop. mediated (treated)	0.318461	0.0758296	0.588248	0.014		Prop. mediated (treated)	0.12859	0.0207212	0.233596	0.026		Prop. mediated (treated)	0.924552	0.242455	2.09325	0.01		Prop. mediated (treated)	0.042859	-0.0264957	0.137895	0.232
ACME (average)	-1.59244	-2.81298	-0.355981	0.014		ACME (average)	-1.24582	-2.2381	-0.20157	0.026		ACME (average)	-3.55062	-6.49292	-0.864047	0.01		ACME (average)	0.000133462	-7.14145e-05	0.000382883	0.232
ADE (average)	-3.30445	-4.72393	-1.8758	< 0.0001		ADE (average)	-8.50823	-10.5592	-6.58275	< 0.0001		ADE (average)	-0.217876	-3.36666	3.19774	0.88		ADE (average)	0.00274695	0.00209751	0.00342694	< 0.0001
Prop. mediated (average)	0.318461	0.0758296	0.588248	0.014		Prop. mediated (average)	0.12859	0.0207212	0.233596	0.026		Prop. mediated (average)	0.924552	0.242455	2.09325	0.01		Prop. mediated (average)	0.042859	-0.0264957	0.137895	0.232
ELC_Intercept_AnteriorlimbofinternalcapsuleR_beta.csv						NVDQ_Intercept_AnteriorlimbofinternalcapsuleR_beta.csv						VDQ_Intercept_AnteriorlimbofinternalcapsuleR_beta.csv						VDQ_Slope_AnteriorlimbofinternalcapsuleR_beta.csv
	Estimate	Lower CI bound	Upper CI bound	P-value			Estimate	Lower CI bound	Upper CI bound	P-value			Estimate	Lower CI bound	Upper CI bound	P-value			Estimate	Lower CI bound	Upper CI bound	P-value
ACME (control)	1.6387	1.62821	1.64923	< 0.0001		ACME (control)	1.93649	1.92813	1.94485	< 0.0001		ACME (control)	1.61958	1.59799	1.64221	< 0.0001		ACME (control)	0.000207199	0.000206867	0.000207524	< 0.0001
ACME (treated)	1.6387	1.62821	1.64923	< 0.0001		ACME (treated)	1.93649	1.92813	1.94485	< 0.0001		ACME (treated)	1.61958	1.59799	1.64221	< 0.0001		ACME (treated)	0.000207199	0.000206867	0.000207524	< 0.0001
ADE (control)	-6.55117	-7.25002	-5.84743	< 0.0001		ADE (control)	-11.7077	-13.2589	-10.2014	< 0.0001		ADE (control)	-5.43425	-7.0808	-3.87554	< 0.0001		ADE (control)	0.00266886	0.00198525	0.00333969	< 0.0001
ADE (treated)	-6.55117	-7.25002	-5.84743	< 0.0001		ADE (treated)	-11.7077	-13.2589	-10.2014	< 0.0001		ADE (treated)	-5.43425	-7.0808	-3.87554	< 0.0001		ADE (treated)	0.00266886	0.00198525	0.00333969	< 0.0001
Total effect	-4.91247	-5.60045	-4.22055	< 0.0001		Total effect	-9.77121	-11.3118	-8.27153	< 0.0001		Total effect	-3.81467	-5.43457	-2.27447	< 0.0001		Total effect	0.00287605	0.00219212	0.00354721	< 0.0001
Prop. mediated (control)	-0.334047	-0.385738	-0.294267	< 0.0001		Prop. mediated (control)	-0.198513	-0.233566	-0.170769	< 0.0001		Prop. mediated (control)	-0.425174	-0.703952	-0.301912	< 0.0001		Prop. mediated (control)	0.071963	0.0585033	0.0943687	< 0.0001
Prop. mediated (treated)	-0.334047	-0.385738	-0.294267	< 0.0001		Prop. mediated (treated)	-0.198513	-0.233566	-0.170769	< 0.0001		Prop. mediated (treated)	-0.425174	-0.703952	-0.301912	< 0.0001		Prop. mediated (treated)	0.071963	0.0585033	0.0943687	< 0.0001
ACME (average)	1.6387	1.62821	1.64923	< 0.0001		ACME (average)	1.93649	1.92813	1.94485	< 0.0001		ACME (average)	1.61958	1.59799	1.64221	< 0.0001		ACME (average)	0.000207199	0.000206867	0.000207524	< 0.0001
ADE (average)	-6.55117	-7.25002	-5.84743	< 0.0001		ADE (average)	-11.7077	-13.2589	-10.2014	< 0.0001		ADE (average)	-5.43425	-7.0808	-3.87554	< 0.0001		ADE (average)	0.00266886	0.00198525	0.00333969	< 0.0001
Prop. mediated (average)	-0.334047	-0.385738	-0.294267	< 0.0001		Prop. mediated (average)	-0.198513	-0.233566	-0.170769	< 0.0001		Prop. mediated (average)	-0.425174	-0.703952	-0.301912	< 0.0001		Prop. mediated (average)	0.071963	0.0585033	0.0943687	< 0.0001
ELC_Intercept_AnteriorlimbofinternalcapsuleR_delta.csv						NVDQ_Intercept_AnteriorlimbofinternalcapsuleR_delta.csv						VDQ_Intercept_AnteriorlimbofinternalcapsuleR_delta.csv						VDQ_Slope_AnteriorlimbofinternalcapsuleR_delta.csv
	Estimate	Lower CI bound	Upper CI bound	P-value			Estimate	Lower CI bound	Upper CI bound	P-value			Estimate	Lower CI bound	Upper CI bound	P-value			Estimate	Lower CI bound	Upper CI bound	P-value
ACME (control)	7.47034e-07	7.44147e-07	7.49841e-07	< 0.0001		ACME (control)	8.69147e-07	8.6299e-07	8.74828e-07	< 0.0001		ACME (control)	7.41924e-07	7.35613e-07	7.48225e-07	< 0.0001		ACME (control)	1.0654e-10	1.04016e-10	1.08952e-10	< 0.0001
ACME (treated)	7.47034e-07	7.44147e-07	7.49841e-07	< 0.0001		ACME (treated)	8.69147e-07	8.6299e-07	8.74828e-07	< 0.0001		ACME (treated)	7.41924e-07	7.35613e-07	7.48225e-07	< 0.0001		ACME (treated)	1.0654e-10	1.04016e-10	1.08952e-10	< 0.0001
ADE (control)	-4.8921	-5.55278	-4.23809	< 0.0001		ADE (control)	-9.73182	-11.2441	-8.08551	< 0.0001		ADE (control)	-3.78887	-5.28214	-2.23337	< 0.0001		ADE (control)	0.00287231	0.0021873	0.00352705	< 0.0001
ADE (treated)	-4.8921	-5.55278	-4.23809	< 0.0001		ADE (treated)	-9.73182	-11.2441	-8.08551	< 0.0001		ADE (treated)	-3.78887	-5.28214	-2.23337	< 0.0001		ADE (treated)	0.00287231	0.0021873	0.00352705	< 0.0001
Total effect	-4.8921	-5.55278	-4.23809	< 0.0001		Total effect	-9.73181	-11.2441	-8.08551	< 0.0001		Total effect	-3.78887	-5.28214	-2.23337	< 0.0001		Total effect	0.00287231	0.0021873	0.00352705	< 0.0001
Prop. mediated (control)	-1.52709e-07	-1.75482e-07	-1.34809e-07	< 0.0001		Prop. mediated (control)	-8.90673e-08	-1.07954e-07	-7.69825e-08	< 0.0001		Prop. mediated (control)	-1.95942e-07	-3.31214e-07	-1.40784e-07	< 0.0001		Prop. mediated (control)	3.70876e-08	3.08905e-08	4.75544e-08	< 0.0001
Prop. mediated (treated)	-1.52709e-07	-1.75482e-07	-1.34809e-07	< 0.0001		Prop. mediated (treated)	-8.90673e-08	-1.07954e-07	-7.69825e-08	< 0.0001		Prop. mediated (treated)	-1.95942e-07	-3.31214e-07	-1.40784e-07	< 0.0001		Prop. mediated (treated)	3.70876e-08	3.08905e-08	4.75544e-08	< 0.0001
ACME (average)	7.47034e-07	7.44147e-07	7.49841e-07	< 0.0001		ACME (average)	8.69147e-07	8.6299e-07	8.74828e-07	< 0.0001		ACME (average)	7.41924e-07	7.35613e-07	7.48225e-07	< 0.0001		ACME (average)	1.0654e-10	1.04016e-10	1.08952e-10	< 0.0001
ADE (average)	-4.8921	-5.55278	-4.23809	< 0.0001		ADE (average)	-9.73182	-11.2441	-8.08551	< 0.0001		ADE (average)	-3.78887	-5.28214	-2.23337	< 0.0001		ADE (average)	0.00287231	0.0021873	0.00352705	< 0.0001
Prop. mediated (average)	-1.52709e-07	-1.75482e-07	-1.34809e-07	< 0.0001		Prop. mediated (average)	-8.90673e-08	-1.07954e-07	-7.69825e-08	< 0.0001		Prop. mediated (average)	-1.95942e-07	-3.31214e-07	-1.40784e-07	< 0.0001		Prop. mediated (average)	3.70876e-08	3.08905e-08	4.75544e-08	< 0.0001
ELC_Intercept_AnteriorlimbofinternalcapsuleR_gamma.csv						NVDQ_Intercept_AnteriorlimbofinternalcapsuleR_gamma.csv						VDQ_Intercept_AnteriorlimbofinternalcapsuleR_gamma.csv						VDQ_Slope_AnteriorlimbofinternalcapsuleR_gamma.csv
	Estimate	Lower CI bound	Upper CI bound	P-value			Estimate	Lower CI bound	Upper CI bound	P-value			Estimate	Lower CI bound	Upper CI bound	P-value			Estimate	Lower CI bound	Upper CI bound	P-value
ACME (control)	0.703262	0.0414353	1.50299	0.038		ACME (control)	0.367526	-0.457223	1.2279	0.358		ACME (control)	0.875686	-0.540065	2.33588	0.224		ACME (control)	-0.000207577	-0.000483976	-2.43521e-05	0.014
ACME (treated)	0.703262	0.0414353	1.50299	0.038		ACME (treated)	0.367526	-0.457223	1.2279	0.358		ACME (treated)	0.875686	-0.540065	2.33588	0.224		ACME (treated)	-0.000207577	-0.000483976	-2.43521e-05	0.014
ADE (control)	-5.61652	-6.58039	-4.63887	< 0.0001		ADE (control)	-10.1522	-12.0406	-8.30755	< 0.0001		ADE (control)	-4.67299	-6.66263	-2.69214	< 0.0001		ADE (control)	0.00308965	0.00234341	0.00385857	< 0.0001
ADE (treated)	-5.61652	-6.58039	-4.63887	< 0.0001		ADE (treated)	-10.1522	-12.0406	-8.30755	< 0.0001		ADE (treated)	-4.67299	-6.66263	-2.69214	< 0.0001		ADE (treated)	0.00308965	0.00234341	0.00385857	< 0.0001
Total effect	-4.91326	-5.63068	-4.20661	< 0.0001		Total effect	-9.78468	-11.3065	-8.13072	< 0.0001		Total effect	-3.7973	-5.51677	-2.20354	< 0.0001		Total effect	0.00288208	0.00222194	0.00356504	< 0.0001
Prop. mediated (control)	-0.138837	-0.316879	-0.00735325	0.038		Prop. mediated (control)	-0.0351643	-0.127246	0.0488723	0.358		Prop. mediated (control)	-0.221612	-0.787021	0.128769	0.224		Prop. mediated (control)	-0.066677	-0.166956	-0.0090989	0.014
Prop. mediated (treated)	-0.138837	-0.316879	-0.00735325	0.038		Prop. mediated (treated)	-0.0351643	-0.127246	0.0488723	0.358		Prop. mediated (treated)	-0.221612	-0.787021	0.128769	0.224		Prop. mediated (treated)	-0.066677	-0.166956	-0.0090989	0.014
ACME (average)	0.703262	0.0414353	1.50299	0.038		ACME (average)	0.367526	-0.457223	1.2279	0.358		ACME (average)	0.875686	-0.540065	2.33588	0.224		ACME (average)	-0.000207577	-0.000483976	-2.43521e-05	0.014
ADE (average)	-5.61652	-6.58039	-4.63887	< 0.0001		ADE (average)	-10.1522	-12.0406	-8.30755	< 0.0001		ADE (average)	-4.67299	-6.66263	-2.69214	< 0.0001		ADE (average)	0.00308965	0.00234341	0.00385857	< 0.0001
Prop. mediated (average)	-0.138837	-0.316879	-0.00735325	0.038		Prop. mediated (average)	-0.0351643	-0.127246	0.0488723	0.358		Prop. mediated (average)	-0.221612	-0.787021	0.128769	0.224		Prop. mediated (average)	-0.066677	-0.166956	-0.0090989	0.014
ELC_Intercept_Bodyofcorpuscallosum_alpha.csv						NVDQ_Intercept_Bodyofcorpuscallosum_alpha.csv						VDQ_Intercept_Bodyofcorpuscallosum_alpha.csv						VDQ_Slope_Bodyofcorpuscallosum_alpha.csv
	Estimate	Lower CI bound	Upper CI bound	P-value			Estimate	Lower CI bound	Upper CI bound	P-value			Estimate	Lower CI bound	Upper CI bound	P-value			Estimate	Lower CI bound	Upper CI bound	P-value
ACME (control)	-0.6327	-1.53734	0.187592	0.12		ACME (control)	-0.363357	-1.16191	0.311982	0.316		ACME (control)	-1.75813	-3.71617	0.00359012	0.052		ACME (control)	-5.8272e-06	-0.000204538	0.00018146	0.97
ACME (treated)	-0.6327	-1.53734	0.187592	0.12		ACME (treated)	-0.363357	-1.16191	0.311982	0.316		ACME (treated)	-1.75813	-3.71617	0.00359012	0.052		ACME (treated)	-5.8272e-06	-0.000204538	0.00018146	0.97
ADE (control)	-4.27597	-5.23847	-3.19532	< 0.0001		ADE (control)	-9.45925	-11.2907	-7.73124	< 0.0001		ADE (control)	-2.02938	-4.2787	0.43491	0.082		ADE (control)	0.00287949	0.00224817	0.00358673	< 0.0001
ADE (treated)	-4.27597	-5.23847	-3.19532	< 0.0001		ADE (treated)	-9.45925	-11.2907	-7.73124	< 0.0001		ADE (treated)	-2.02938	-4.2787	0.43491	0.082		ADE (treated)	0.00287949	0.00224817	0.00358673	< 0.0001
Total effect	-4.90867	-5.57468	-4.22336	< 0.0001		Total effect	-9.82261	-11.4154	-8.28083	< 0.0001		Total effect	-3.78752	-5.2574	-2.17064	< 0.0001		Total effect	0.00287366	0.00226028	0.00355907	< 0.0001
Prop. mediated (control)	0.124763	-0.0379166	0.305534	0.12		Prop. mediated (control)	0.0362368	-0.0318951	0.119123	0.316		Prop. mediated (control)	0.454888	-0.00106525	1.14016	0.052		Prop. mediated (control)	-0.00134305	-0.0755021	0.0635556	0.97
Prop. mediated (treated)	0.124763	-0.0379166	0.305534	0.12		Prop. mediated (treated)	0.0362368	-0.0318951	0.119123	0.316		Prop. mediated (treated)	0.454888	-0.00106525	1.14016	0.052		Prop. mediated (treated)	-0.00134305	-0.0755021	0.0635556	0.97
ACME (average)	-0.6327	-1.53734	0.187592	0.12		ACME (average)	-0.363357	-1.16191	0.311982	0.316		ACME (average)	-1.75813	-3.71617	0.00359012	0.052		ACME (average)	-5.8272e-06	-0.000204538	0.00018146	0.97
ADE (average)	-4.27597	-5.23847	-3.19532	< 0.0001		ADE (average)	-9.45925	-11.2907	-7.73124	< 0.0001		ADE (average)	-2.02938	-4.2787	0.43491	0.082		ADE (average)	0.00287949	0.00224817	0.00358673	< 0.0001
Prop. mediated (average)	0.124763	-0.0379166	0.305534	0.12		Prop. mediated (average)	0.0362368	-0.0318951	0.119123	0.316		Prop. mediated (average)	0.454888	-0.00106525	1.14016	0.052		Prop. mediated (average)	-0.00134305	-0.0755021	0.0635556	0.97
ELC_Intercept_Bodyofcorpuscallosum_beta.csv						NVDQ_Intercept_Bodyofcorpuscallosum_beta.csv						VDQ_Intercept_Bodyofcorpuscallosum_beta.csv						VDQ_Slope_Bodyofcorpuscallosum_beta.csv
	Estimate	Lower CI bound	Upper CI bound	P-value			Estimate	Lower CI bound	Upper CI bound	P-value			Estimate	Lower CI bound	Upper CI bound	P-value			Estimate	Lower CI bound	Upper CI bound	P-value
ACME (control)	0.375538	0.373113	0.377906	< 0.0001		ACME (control)	0.444139	0.442371	0.445877	< 0.0001		ACME (control)	0.371001	0.3663	0.375984	< 0.0001		ACME (control)	4.71606e-05	4.71482e-05	4.71737e-05	< 0.0001
ACME (treated)	0.375538	0.373113	0.377906	< 0.0001		ACME (treated)	0.444139	0.442371	0.445877	< 0.0001		ACME (treated)	0.371001	0.3663	0.375984	< 0.0001		ACME (treated)	4.71606e-05	4.71482e-05	4.71737e-05	< 0.0001
ADE (control)	-5.28601	-5.98257	-4.56551	< 0.0001		ADE (control)	-10.1817	-11.7427	-8.65354	< 0.0001		ADE (control)	-4.15615	-5.72799	-2.68894	< 0.0001		ADE (control)	0.00283744	0.00220363	0.00350269	< 0.0001
ADE (treated)	-5.28601	-5.98257	-4.56551	< 0.0001		ADE (treated)	-10.1817	-11.7427	-8.65354	< 0.0001		ADE (treated)	-4.15615	-5.72799	-2.68894	< 0.0001		ADE (treated)	0.00283744	0.00220363	0.00350269	< 0.0001
Total effect	-4.91047	-5.60528	-4.19188	< 0.0001		Total effect	-9.73758	-11.2984	-8.20852	< 0.0001		Total effect	-3.78515	-5.3548	-2.32323	< 0.0001		Total effect	0.0028846	0.00225078	0.00354987	< 0.0001
Prop. mediated (control)	-0.0766599	-0.0890894	-0.067311	< 0.0001		Prop. mediated (control)	-0.0456127	-0.0541185	-0.0393269	< 0.0001		Prop. mediated (control)	-0.0982443	-0.157419	-0.0703211	< 0.0001		Prop. mediated (control)	0.0163458	0.0132889	0.0209475	< 0.0001
Prop. mediated (treated)	-0.0766599	-0.0890894	-0.067311	< 0.0001		Prop. mediated (treated)	-0.0456127	-0.0541185	-0.0393269	< 0.0001		Prop. mediated (treated)	-0.0982443	-0.157419	-0.0703211	< 0.0001		Prop. mediated (treated)	0.0163458	0.0132889	0.0209475	< 0.0001
ACME (average)	0.375538	0.373113	0.377906	< 0.0001		ACME (average)	0.444139	0.442371	0.445877	< 0.0001		ACME (average)	0.371001	0.3663	0.375984	< 0.0001		ACME (average)	4.71606e-05	4.71482e-05	4.71737e-05	< 0.0001
ADE (average)	-5.28601	-5.98257	-4.56551	< 0.0001		ADE (average)	-10.1817	-11.7427	-8.65354	< 0.0001		ADE (average)	-4.15615	-5.72799	-2.68894	< 0.0001		ADE (average)	0.00283744	0.00220363	0.00350269	< 0.0001
Prop. mediated (average)	-0.0766599	-0.0890894	-0.067311	< 0.0001		Prop. mediated (average)	-0.0456127	-0.0541185	-0.0393269	< 0.0001		Prop. mediated (average)	-0.0982443	-0.157419	-0.0703211	< 0.0001		Prop. mediated (average)	0.0163458	0.0132889	0.0209475	< 0.0001
ELC_Intercept_Bodyofcorpuscallosum_delta.csv						NVDQ_Intercept_Bodyofcorpuscallosum_delta.csv						VDQ_Intercept_Bodyofcorpuscallosum_delta.csv						VDQ_Slope_Bodyofcorpuscallosum_delta.csv
	Estimate	Lower CI bound	Upper CI bound	P-value			Estimate	Lower CI bound	Upper CI bound	P-value			Estimate	Lower CI bound	Upper CI bound	P-value			Estimate	Lower CI bound	Upper CI bound	P-value
ACME (control)	1.4118	-0.76609	3.98278	0.192		ACME (control)	3.71115	-1.78801	8.59101	0.19		ACME (control)	4.14665	-0.906712	11.048	0.136		ACME (control)	0.0013177	-0.00234691	0.00445028	0.408
ACME (treated)	1.4118	-0.76609	3.98278	0.192		ACME (treated)	3.71115	-1.78801	8.59101	0.19		ACME (treated)	4.14665	-0.906712	11.048	0.136		ACME (treated)	0.0013177	-0.00234691	0.00445028	0.408
ADE (control)	-6.31778	-8.88778	-4.04696	< 0.0001		ADE (control)	-13.4644	-18.4886	-7.95149	< 0.0001		ADE (control)	-7.94083	-14.8977	-2.49551	0.006		ADE (control)	0.00155867	-0.00164134	0.00553767	0.38
ADE (treated)	-6.31778	-8.88778	-4.04696	< 0.0001		ADE (treated)	-13.4644	-18.4886	-7.95149	< 0.0001		ADE (treated)	-7.94083	-14.8977	-2.49551	0.006		ADE (treated)	0.00155867	-0.00164134	0.00553767	0.38
Total effect	-4.90598	-5.6279	-4.15536	< 0.0001		Total effect	-9.75323	-11.3178	-8.23899	< 0.0001		Total effect	-3.79418	-5.40135	-2.1105	< 0.0001		Total effect	0.00287637	0.00218798	0.0036442	< 0.0001
Prop. mediated (control)	-0.277574	-0.843453	0.157523	0.192		Prop. mediated (control)	-0.385568	-0.962428	0.175319	0.19		Prop. mediated (control)	-1.05845	-3.41994	0.239901	0.136		Prop. mediated (control)	0.478781	-0.798216	1.63383	0.408
Prop. mediated (treated)	-0.277574	-0.843453	0.157523	0.192		Prop. mediated (treated)	-0.385568	-0.962428	0.175319	0.19		Prop. mediated (treated)	-1.05845	-3.41994	0.239901	0.136		Prop. mediated (treated)	0.478781	-0.798216	1.63383	0.408
ACME (average)	1.4118	-0.76609	3.98278	0.192		ACME (average)	3.71115	-1.78801	8.59101	0.19		ACME (average)	4.14665	-0.906712	11.048	0.136		ACME (average)	0.0013177	-0.00234691	0.00445028	0.408
ADE (average)	-6.31778	-8.88778	-4.04696	< 0.0001		ADE (average)	-13.4644	-18.4886	-7.95149	< 0.0001		ADE (average)	-7.94083	-14.8977	-2.49551	0.006		ADE (average)	0.00155867	-0.00164134	0.00553767	0.38
Prop. mediated (average)	-0.277574	-0.843453	0.157523	0.192		Prop. mediated (average)	-0.385568	-0.962428	0.175319	0.19		Prop. mediated (average)	-1.05845	-3.41994	0.239901	0.136		Prop. mediated (average)	0.478781	-0.798216	1.63383	0.408
ELC_Intercept_Bodyofcorpuscallosum_gamma.csv						NVDQ_Intercept_Bodyofcorpuscallosum_gamma.csv						VDQ_Intercept_Bodyofcorpuscallosum_gamma.csv						VDQ_Slope_Bodyofcorpuscallosum_gamma.csv
	Estimate	Lower CI bound	Upper CI bound	P-value			Estimate	Lower CI bound	Upper CI bound	P-value			Estimate	Lower CI bound	Upper CI bound	P-value			Estimate	Lower CI bound	Upper CI bound	P-value
ACME (control)	0.189997	-0.213565	0.679055	0.364		ACME (control)	0.075328	-0.402073	0.569777	0.73		ACME (control)	0.133231	-0.846359	1.15	0.786		ACME (control)	-0.00016908	-0.000378607	-3.51767e-05	0.01
ACME (treated)	0.189997	-0.213565	0.679055	0.364		ACME (treated)	0.075328	-0.402073	0.569777	0.73		ACME (treated)	0.133231	-0.846359	1.15	0.786		ACME (treated)	-0.00016908	-0.000378607	-3.51767e-05	0.01
ADE (control)	-5.06907	-5.88183	-4.26531	< 0.0001		ADE (control)	-9.82672	-11.4886	-8.17371	< 0.0001		ADE (control)	-3.88166	-5.45131	-2.18138	< 0.0001		ADE (control)	0.00304422	0.00238615	0.00373162	< 0.0001
ADE (treated)	-5.06907	-5.88183	-4.26531	< 0.0001		ADE (treated)	-9.82672	-11.4886	-8.17371	< 0.0001		ADE (treated)	-3.88166	-5.45131	-2.18138	< 0.0001		ADE (treated)	0.00304422	0.00238615	0.00373162	< 0.0001
Total effect	-4.87907	-5.56712	-4.20259	< 0.0001		Total effect	-9.75139	-11.4372	-8.09005	< 0.0001		Total effect	-3.74843	-5.20092	-2.18938	< 0.0001		Total effect	0.00287514	0.00222448	0.00355731	< 0.0001
Prop. mediated (control)	-0.0341713	-0.141326	0.0441059	0.364		Prop. mediated (control)	-0.0069715	-0.0627796	0.0416081	0.73		Prop. mediated (control)	-0.0300218	-0.373618	0.238553	0.786		Prop. mediated (control)	-0.0541532	-0.139751	-0.0122997	0.01
Prop. mediated (treated)	-0.0341713	-0.141326	0.0441059	0.364		Prop. mediated (treated)	-0.0069715	-0.0627796	0.0416081	0.73		Prop. mediated (treated)	-0.0300218	-0.373618	0.238553	0.786		Prop. mediated (treated)	-0.0541532	-0.139751	-0.0122997	0.01
ACME (average)	0.189997	-0.213565	0.679055	0.364		ACME (average)	0.075328	-0.402073	0.569777	0.73		ACME (average)	0.133231	-0.846359	1.15	0.786		ACME (average)	-0.00016908	-0.000378607	-3.51767e-05	0.01
ADE (average)	-5.06907	-5.88183	-4.26531	< 0.0001		ADE (average)	-9.82672	-11.4886	-8.17371	< 0.0001		ADE (average)	-3.88166	-5.45131	-2.18138	< 0.0001		ADE (average)	0.00304422	0.00238615	0.00373162	< 0.0001
Prop. mediated (average)	-0.0341713	-0.141326	0.0441059	0.364		Prop. mediated (average)	-0.0069715	-0.0627796	0.0416081	0.73		Prop. mediated (average)	-0.0300218	-0.373618	0.238553	0.786		Prop. mediated (average)	-0.0541532	-0.139751	-0.0122997	0.01
ELC_Intercept_Caudate_alpha.csv						NVDQ_Intercept_Caudate_alpha.csv						VDQ_Intercept_Caudate_alpha.csv						VDQ_Slope_Caudate_alpha.csv
	Estimate	Lower CI bound	Upper CI bound	P-value			Estimate	Lower CI bound	Upper CI bound	P-value			Estimate	Lower CI bound	Upper CI bound	P-value			Estimate	Lower CI bound	Upper CI bound	P-value
ACME (control)	-0.320632	-0.725772	-0.00848866	0.044		ACME (control)	-0.244974	-0.571896	-0.0052568	0.046		ACME (control)	-0.74347	-1.63781	-0.0971211	0.024		ACME (control)	4.01731e-20	-2.1858e-18	2.04835e-18	0.774
ACME (treated)	-0.320632	-0.725772	-0.00848866	0.044		ACME (treated)	-0.244974	-0.571896	-0.0052568	0.046		ACME (treated)	-0.74347	-1.63781	-0.0971211	0.024		ACME (treated)	4.1457e-20	-2.19634e-18	2.04835e-18	0.748
ADE (control)	-4.60122	-5.36162	-3.83187	< 0.0001		ADE (control)	-9.53848	-11.1206	-7.93484	< 0.0001		ADE (control)	-3.0946	-4.7916	-1.30273	0.002		ADE (control)	0.00285178	0.00221752	0.0035687	< 0.0001
ADE (treated)	-4.60122	-5.36162	-3.83187	< 0.0001		ADE (treated)	-9.53848	-11.1206	-7.93484	< 0.0001		ADE (treated)	-3.0946	-4.7916	-1.30273	0.002		ADE (treated)	0.00285178	0.00221752	0.0035687	< 0.0001
Total effect	-4.92185	-5.65168	-4.23522	< 0.0001		Total effect	-9.78345	-11.3346	-8.21266	< 0.0001		Total effect	-3.83807	-5.51295	-2.34006	< 0.0001		Total effect	0.00285178	0.00221752	0.0035687	< 0.0001
Prop. mediated (control)	0.0612879	0.00189981	0.143264	0.044		Prop. mediated (control)	0.0234731	0.000596601	0.0580211	0.046		Prop. mediated (control)	0.185087	0.0237294	0.478735	0.024		Prop. mediated (control)	< 0.0001	-7.71946e-16	7.15794e-16	0.774
Prop. mediated (treated)	0.0612879	0.00189981	0.143264	0.044		Prop. mediated (treated)	0.0234731	0.000596601	0.0580211	0.046		Prop. mediated (treated)	0.185087	0.0237294	0.478735	0.024		Prop. mediated (treated)	< 0.0001	-7.71946e-16	7.02957e-16	0.748
ACME (average)	-0.320632	-0.725772	-0.00848866	0.044		ACME (average)	-0.244974	-0.571896	-0.0052568	0.046		ACME (average)	-0.74347	-1.63781	-0.0971211	0.024		ACME (average)	4.0815e-20	-2.19634e-18	2.04835e-18	0.776
ADE (average)	-4.60122	-5.36162	-3.83187	< 0.0001		ADE (average)	-9.53848	-11.1206	-7.93484	< 0.0001		ADE (average)	-3.0946	-4.7916	-1.30273	0.002		ADE (average)	0.00285178	0.00221752	0.0035687	< 0.0001
Prop. mediated (average)	0.0612879	0.00189981	0.143264	0.044		Prop. mediated (average)	0.0234731	0.000596601	0.0580211	0.046		Prop. mediated (average)	0.185087	0.0237294	0.478735	0.024		Prop. mediated (average)	< 0.0001	-7.71946e-16	7.12385e-16	0.776
ELC_Intercept_Caudate_beta.csv						NVDQ_Intercept_Caudate_beta.csv						VDQ_Intercept_Caudate_beta.csv						VDQ_Slope_Caudate_beta.csv
	Estimate	Lower CI bound	Upper CI bound	P-value			Estimate	Lower CI bound	Upper CI bound	P-value			Estimate	Lower CI bound	Upper CI bound	P-value			Estimate	Lower CI bound	Upper CI bound	P-value
ACME (control)	-3.80307	-3.83169	-3.77979	< 0.0001		ACME (control)	-4.50752	-4.5279	-4.48801	< 0.0001		ACME (control)	-3.7551	-3.8104	-3.70519	< 0.0001		ACME (control)	-0.000469178	-0.000470627	-0.000467596	< 0.0001
ACME (treated)	-3.80307	-3.83169	-3.77979	< 0.0001		ACME (treated)	-4.50752	-4.5279	-4.48801	< 0.0001		ACME (treated)	-3.7551	-3.8104	-3.70519	< 0.0001		ACME (treated)	-0.000469178	-0.000470627	-0.000467596	< 0.0001
ADE (control)	-1.10017	-1.76807	-0.485284	< 0.0001		ADE (control)	-5.24886	-6.87401	-3.79739	< 0.0001		ADE (control)	-0.0326352	-1.53837	1.37831	0.996		ADE (control)	0.00334771	0.00269719	0.00405815	< 0.0001
ADE (treated)	-1.10017	-1.76807	-0.485284	< 0.0001		ADE (treated)	-5.24886	-6.87401	-3.79739	< 0.0001		ADE (treated)	-0.0326352	-1.53837	1.37831	0.996		ADE (treated)	0.00334771	0.00269719	0.00405815	< 0.0001
Total effect	-4.90324	-5.59668	-4.26403	< 0.0001		Total effect	-9.75637	-11.3864	-8.30042	< 0.0001		Total effect	-3.78774	-5.33346	-2.32738	< 0.0001		Total effect	0.00287853	0.00222656	0.00359056	< 0.0001
Prop. mediated (control)	0.779167	0.683864	0.886203	< 0.0001		Prop. mediated (control)	0.461788	0.396568	0.542506	< 0.0001		Prop. mediated (control)	0.999449	0.710784	1.59221	< 0.0001		Prop. mediated (control)	-0.163217	-0.21137	-0.130229	< 0.0001
Prop. mediated (treated)	0.779167	0.683864	0.886203	< 0.0001		Prop. mediated (treated)	0.461788	0.396568	0.542506	< 0.0001		Prop. mediated (treated)	0.999449	0.710784	1.59221	< 0.0001		Prop. mediated (treated)	-0.163217	-0.21137	-0.130229	< 0.0001
ACME (average)	-3.80307	-3.83169	-3.77979	< 0.0001		ACME (average)	-4.50752	-4.5279	-4.48801	< 0.0001		ACME (average)	-3.7551	-3.8104	-3.70519	< 0.0001		ACME (average)	-0.000469178	-0.000470627	-0.000467596	< 0.0001
ADE (average)	-1.10017	-1.76807	-0.485284	< 0.0001		ADE (average)	-5.24886	-6.87401	-3.79739	< 0.0001		ADE (average)	-0.0326352	-1.53837	1.37831	0.996		ADE (average)	0.00334771	0.00269719	0.00405815	< 0.0001
Prop. mediated (average)	0.779167	0.683864	0.886203	< 0.0001		Prop. mediated (average)	0.461788	0.396568	0.542506	< 0.0001		Prop. mediated (average)	0.999449	0.710784	1.59221	< 0.0001		Prop. mediated (average)	-0.163217	-0.21137	-0.130229	< 0.0001
ELC_Intercept_Caudate_delta.csv						NVDQ_Intercept_Caudate_delta.csv						VDQ_Intercept_Caudate_delta.csv						VDQ_Slope_Caudate_delta.csv
	Estimate	Lower CI bound	Upper CI bound	P-value			Estimate	Lower CI bound	Upper CI bound	P-value			Estimate	Lower CI bound	Upper CI bound	P-value			Estimate	Lower CI bound	Upper CI bound	P-value
ACME (control)	-0.00507932	-0.0727025	0.0444363	0.912		ACME (control)	-0.00257058	-0.275787	0.238116	0.966		ACME (control)	0.000824451	-0.163075	0.161837	0.998		ACME (control)	1.9293e-05	-0.000114615	0.000211914	0.85
ACME (treated)	-0.00507932	-0.0727025	0.0444363	0.912		ACME (treated)	-0.00257058	-0.275787	0.238116	0.966		ACME (treated)	0.000824451	-0.163075	0.161837	0.998		ACME (treated)	1.9293e-05	-0.000114615	0.000211914	0.85
ADE (control)	-4.89928	-5.58087	-4.23704	< 0.0001		ADE (control)	-9.77889	-11.2764	-8.32406	< 0.0001		ADE (control)	-3.78184	-5.33052	-2.24505	< 0.0001		ADE (control)	0.0028609	0.00218184	0.00351289	< 0.0001
ADE (treated)	-4.89928	-5.58087	-4.23704	< 0.0001		ADE (treated)	-9.77889	-11.2764	-8.32406	< 0.0001		ADE (treated)	-3.78184	-5.33052	-2.24505	< 0.0001		ADE (treated)	0.0028609	0.00218184	0.00351289	< 0.0001
Total effect	-4.90436	-5.61202	-4.24968	< 0.0001		Total effect	-9.78146	-11.3366	-8.33758	< 0.0001		Total effect	-3.78102	-5.35905	-2.27008	< 0.0001		Total effect	0.00288019	0.00218006	0.00355563	< 0.0001
Prop. mediated (control)	0.000165607	-0.00906849	0.0152675	0.912		Prop. mediated (control)	7.57882e-05	-0.0249221	0.0252586	0.966		Prop. mediated (control)	-6.5524e-06	-0.0455425	0.0420167	0.998		Prop. mediated (control)	0.00233271	-0.0446472	0.0745765	0.85
Prop. mediated (treated)	0.000165607	-0.00906849	0.0152675	0.912		Prop. mediated (treated)	7.57882e-05	-0.0249221	0.0252586	0.966		Prop. mediated (treated)	-6.5524e-06	-0.0455425	0.0420167	0.998		Prop. mediated (treated)	0.00233271	-0.0446472	0.0745765	0.85
ACME (average)	-0.00507932	-0.0727025	0.0444363	0.912		ACME (average)	-0.00257058	-0.275787	0.238116	0.966		ACME (average)	0.000824451	-0.163075	0.161837	0.998		ACME (average)	1.9293e-05	-0.000114615	0.000211914	0.85
ADE (average)	-4.89928	-5.58087	-4.23704	< 0.0001		ADE (average)	-9.77889	-11.2764	-8.32406	< 0.0001		ADE (average)	-3.78184	-5.33052	-2.24505	< 0.0001		ADE (average)	0.0028609	0.00218184	0.00351289	< 0.0001
Prop. mediated (average)	0.000165607	-0.00906849	0.0152675	0.912		Prop. mediated (average)	7.57882e-05	-0.0249221	0.0252586	0.966		Prop. mediated (average)	-6.5524e-06	-0.0455425	0.0420167	0.998		Prop. mediated (average)	0.00233271	-0.0446472	0.0745765	0.85
ELC_Intercept_Caudate_gamma.csv						NVDQ_Intercept_Caudate_gamma.csv						VDQ_Intercept_Caudate_gamma.csv						VDQ_Slope_Caudate_gamma.csv
	Estimate	Lower CI bound	Upper CI bound	P-value			Estimate	Lower CI bound	Upper CI bound	P-value			Estimate	Lower CI bound	Upper CI bound	P-value			Estimate	Lower CI bound	Upper CI bound	P-value
ACME (control)	-0.0950826	-0.369878	0.0910442	0.348		ACME (control)	-0.0326409	-0.272924	0.191914	0.746		ACME (control)	-0.0737107	-0.634288	0.340244	0.698		ACME (control)	4.08508e-05	-1.79991e-06	0.000117208	0.064
ACME (treated)	-0.0950826	-0.369878	0.0910442	0.348		ACME (treated)	-0.0326409	-0.272924	0.191914	0.746		ACME (treated)	-0.0737107	-0.634288	0.340244	0.698		ACME (treated)	4.08508e-05	-1.79991e-06	0.000117208	0.064
ADE (control)	-4.78029	-5.51683	-4.07212	< 0.0001		ADE (control)	-9.70265	-11.2798	-8.26256	< 0.0001		ADE (control)	-3.6596	-5.29478	-2.00978	< 0.0001		ADE (control)	0.00284284	0.00216273	0.00348416	< 0.0001
ADE (treated)	-4.78029	-5.51683	-4.07212	< 0.0001		ADE (treated)	-9.70265	-11.2798	-8.26256	< 0.0001		ADE (treated)	-3.6596	-5.29478	-2.00978	< 0.0001		ADE (treated)	0.00284284	0.00216273	0.00348416	< 0.0001
Total effect	-4.87537	-5.61269	-4.2056	< 0.0001		Total effect	-9.73529	-11.2977	-8.29355	< 0.0001		Total effect	-3.73331	-5.33365	-2.17475	< 0.0001		Total effect	0.00288369	0.00217459	0.00352973	< 0.0001
Prop. mediated (control)	0.0149541	-0.0182098	0.0769904	0.348		Prop. mediated (control)	0.0023897	-0.0198531	0.0285277	0.746		Prop. mediated (control)	0.0126462	-0.112067	0.167015	0.698		Prop. mediated (control)	0.0122492	-0.000683791	0.0401216	0.064
Prop. mediated (treated)	0.0149541	-0.0182098	0.0769904	0.348		Prop. mediated (treated)	0.0023897	-0.0198531	0.0285277	0.746		Prop. mediated (treated)	0.0126462	-0.112067	0.167015	0.698		Prop. mediated (treated)	0.0122492	-0.000683791	0.0401216	0.064
ACME (average)	-0.0950826	-0.369878	0.0910442	0.348		ACME (average)	-0.0326409	-0.272924	0.191914	0.746		ACME (average)	-0.0737107	-0.634288	0.340244	0.698		ACME (average)	4.08508e-05	-1.79991e-06	0.000117208	0.064
ADE (average)	-4.78029	-5.51683	-4.07212	< 0.0001		ADE (average)	-9.70265	-11.2798	-8.26256	< 0.0001		ADE (average)	-3.6596	-5.29478	-2.00978	< 0.0001		ADE (average)	0.00284284	0.00216273	0.00348416	< 0.0001
Prop. mediated (average)	0.0149541	-0.0182098	0.0769904	0.348		Prop. mediated (average)	0.0023897	-0.0198531	0.0285277	0.746		Prop. mediated (average)	0.0126462	-0.112067	0.167015	0.698		Prop. mediated (average)	0.0122492	-0.000683791	0.0401216	0.064
ELC_Intercept_Cerebellum_alpha.csv						NVDQ_Intercept_Cerebellum_alpha.csv						VDQ_Intercept_Cerebellum_alpha.csv						VDQ_Slope_Cerebellum_alpha.csv
	Estimate	Lower CI bound	Upper CI bound	P-value			Estimate	Lower CI bound	Upper CI bound	P-value			Estimate	Lower CI bound	Upper CI bound	P-value			Estimate	Lower CI bound	Upper CI bound	P-value
ACME (control)	0.0390094	-1.35233	1.42591	0.928		ACME (control)	-1.67229	-7.72265	4.61845	0.548		ACME (control)	2.41811	-0.772985	5.9513	0.15		ACME (control)	0.00184708	-0.00062483	0.0044052	0.136
ACME (treated)	0.0390094	-1.35233	1.42591	0.928		ACME (treated)	-1.67229	-7.72265	4.61845	0.548		ACME (treated)	2.41811	-0.772985	5.9513	0.15		ACME (treated)	0.00184708	-0.00062483	0.0044052	0.136
ADE (control)	-4.95047	-6.55451	-3.34875	< 0.0001		ADE (control)	-8.087	-14.7984	-1.4866	0.026		ADE (control)	-6.21295	-9.92293	-2.65336	< 0.0001		ADE (control)	0.00104963	-0.00163933	0.00367371	0.39
ADE (treated)	-4.95047	-6.55451	-3.34875	< 0.0001		ADE (treated)	-8.087	-14.7984	-1.4866	0.026		ADE (treated)	-6.21295	-9.92293	-2.65336	< 0.0001		ADE (treated)	0.00104963	-0.00163933	0.00367371	0.39
Total effect	-4.91146	-5.57542	-4.20917	< 0.0001		Total effect	-9.75929	-11.2508	-8.22421	< 0.0001		Total effect	-3.79484	-5.29529	-2.13297	< 0.0001		Total effect	0.00289671	0.00223658	0.00356317	< 0.0001
Prop. mediated (control)	-0.0137208	-0.29196	0.275519	0.928		Prop. mediated (control)	0.170943	-0.468403	0.829976	0.548		Prop. mediated (control)	-0.629241	-1.75957	0.212754	0.15		Prop. mediated (control)	0.612746	-0.225423	1.59851	0.136
Prop. mediated (treated)	-0.0137208	-0.29196	0.275519	0.928		Prop. mediated (treated)	0.170943	-0.468403	0.829976	0.548		Prop. mediated (treated)	-0.629241	-1.75957	0.212754	0.15		Prop. mediated (treated)	0.612746	-0.225423	1.59851	0.136
ACME (average)	0.0390094	-1.35233	1.42591	0.928		ACME (average)	-1.67229	-7.72265	4.61845	0.548		ACME (average)	2.41811	-0.772985	5.9513	0.15		ACME (average)	0.00184708	-0.00062483	0.0044052	0.136
ADE (average)	-4.95047	-6.55451	-3.34875	< 0.0001		ADE (average)	-8.087	-14.7984	-1.4866	0.026		ADE (average)	-6.21295	-9.92293	-2.65336	< 0.0001		ADE (average)	0.00104963	-0.00163933	0.00367371	0.39
Prop. mediated (average)	-0.0137208	-0.29196	0.275519	0.928		Prop. mediated (average)	0.170943	-0.468403	0.829976	0.548		Prop. mediated (average)	-0.629241	-1.75957	0.212754	0.15		Prop. mediated (average)	0.612746	-0.225423	1.59851	0.136
ELC_Intercept_Cerebellum_beta.csv						NVDQ_Intercept_Cerebellum_beta.csv						VDQ_Intercept_Cerebellum_beta.csv						VDQ_Slope_Cerebellum_beta.csv
	Estimate	Lower CI bound	Upper CI bound	P-value			Estimate	Lower CI bound	Upper CI bound	P-value			Estimate	Lower CI bound	Upper CI bound	P-value			Estimate	Lower CI bound	Upper CI bound	P-value
ACME (control)	-0.0770744	-0.380086	0.16562	0.624		ACME (control)	-0.819533	-2.58818	0.670583	0.358		ACME (control)	0.491497	-0.30055	1.26232	0.168		ACME (control)	0.000357931	-0.00012988	0.000837199	0.17
ACME (treated)	-0.0770744	-0.380086	0.16562	0.624		ACME (treated)	-0.819533	-2.58818	0.670583	0.358		ACME (treated)	0.491497	-0.30055	1.26232	0.168		ACME (treated)	0.000357931	-0.00012988	0.000837199	0.17
ADE (control)	-4.80678	-5.5238	-4.08337	< 0.0001		ADE (control)	-8.85445	-11.037	-6.43058	< 0.0001		ADE (control)	-4.23463	-5.88416	-2.55262	< 0.0001		ADE (control)	0.00254169	0.00178894	0.0034484	< 0.0001
ADE (treated)	-4.80678	-5.5238	-4.08337	< 0.0001		ADE (treated)	-8.85445	-11.037	-6.43058	< 0.0001		ADE (treated)	-4.23463	-5.88416	-2.55262	< 0.0001		ADE (treated)	0.00254169	0.00178894	0.0034484	< 0.0001
Total effect	-4.88386	-5.55171	-4.17767	< 0.0001		Total effect	-9.67399	-11.1982	-8.14296	< 0.0001		Total effect	-3.74314	-5.27564	-2.17714	< 0.0001		Total effect	0.00289962	0.00217469	0.00364167	< 0.0001
Prop. mediated (control)	0.0128842	-0.0361532	0.0792622	0.624		Prop. mediated (control)	0.079663	-0.070915	0.277269	0.358		Prop. mediated (control)	-0.134926	-0.42073	0.0682263	0.168		Prop. mediated (control)	0.131458	-0.0469486	0.277631	0.17
Prop. mediated (treated)	0.0128842	-0.0361532	0.0792622	0.624		Prop. mediated (treated)	0.079663	-0.070915	0.277269	0.358		Prop. mediated (treated)	-0.134926	-0.42073	0.0682263	0.168		Prop. mediated (treated)	0.131458	-0.0469486	0.277631	0.17
ACME (average)	-0.0770744	-0.380086	0.16562	0.624		ACME (average)	-0.819533	-2.58818	0.670583	0.358		ACME (average)	0.491497	-0.30055	1.26232	0.168		ACME (average)	0.000357931	-0.00012988	0.000837199	0.17
ADE (average)	-4.80678	-5.5238	-4.08337	< 0.0001		ADE (average)	-8.85445	-11.037	-6.43058	< 0.0001		ADE (average)	-4.23463	-5.88416	-2.55262	< 0.0001		ADE (average)	0.00254169	0.00178894	0.0034484	< 0.0001
Prop. mediated (average)	0.0128842	-0.0361532	0.0792622	0.624		Prop. mediated (average)	0.079663	-0.070915	0.277269	0.358		Prop. mediated (average)	-0.134926	-0.42073	0.0682263	0.168		Prop. mediated (average)	0.131458	-0.0469486	0.277631	0.17
ELC_Intercept_Cerebellum_delta.csv						NVDQ_Intercept_Cerebellum_delta.csv						VDQ_Intercept_Cerebellum_delta.csv						VDQ_Slope_Cerebellum_delta.csv
	Estimate	Lower CI bound	Upper CI bound	P-value			Estimate	Lower CI bound	Upper CI bound	P-value			Estimate	Lower CI bound	Upper CI bound	P-value			Estimate	Lower CI bound	Upper CI bound	P-value
ACME (control)	0.00247638	-0.85294	1.11037	0.934		ACME (control)	1.47749	-3.02939	7.485	0.624		ACME (control)	-1.25539	-3.36669	0.820219	0.2		ACME (control)	-0.000973953	-0.00294347	0.000988797	0.312
ACME (treated)	0.00247638	-0.85294	1.11037	0.934		ACME (treated)	1.47749	-3.02939	7.485	0.624		ACME (treated)	-1.25539	-3.36669	0.820219	0.2		ACME (treated)	-0.000973953	-0.00294347	0.000988797	0.312
ADE (control)	-4.91293	-6.13432	-3.83493	< 0.0001		ADE (control)	-11.196	-17.078	-6.61773	< 0.0001		ADE (control)	-2.53142	-5.00883	-0.0776101	0.034		ADE (control)	0.00386656	0.00183722	0.00587779	0.006
ADE (treated)	-4.91293	-6.13432	-3.83493	< 0.0001		ADE (treated)	-11.196	-17.078	-6.61773	< 0.0001		ADE (treated)	-2.53142	-5.00883	-0.0776101	0.034		ADE (treated)	0.00386656	0.00183722	0.00587779	0.006
Total effect	-4.91046	-5.58369	-4.23976	< 0.0001		Total effect	-9.71848	-11.2462	-8.07629	< 0.0001		Total effect	-3.78681	-5.29282	-2.21588	< 0.0001		Total effect	0.00289261	0.00220914	0.00360075	< 0.0001
Prop. mediated (control)	0.00873212	-0.230052	0.176784	0.934		Prop. mediated (control)	-0.124506	-0.802395	0.310609	0.624		Prop. mediated (control)	0.328151	-0.209696	0.980146	0.2		Prop. mediated (control)	-0.343002	-1.04233	0.350078	0.312
Prop. mediated (treated)	0.00873212	-0.230052	0.176784	0.934		Prop. mediated (treated)	-0.124506	-0.802395	0.310609	0.624		Prop. mediated (treated)	0.328151	-0.209696	0.980146	0.2		Prop. mediated (treated)	-0.343002	-1.04233	0.350078	0.312
ACME (average)	0.00247638	-0.85294	1.11037	0.934		ACME (average)	1.47749	-3.02939	7.485	0.624		ACME (average)	-1.25539	-3.36669	0.820219	0.2		ACME (average)	-0.000973953	-0.00294347	0.000988797	0.312
ADE (average)	-4.91293	-6.13432	-3.83493	< 0.0001		ADE (average)	-11.196	-17.078	-6.61773	< 0.0001		ADE (average)	-2.53142	-5.00883	-0.0776101	0.034		ADE (average)	0.00386656	0.00183722	0.00587779	0.006
Prop. mediated (average)	0.00873212	-0.230052	0.176784	0.934		Prop. mediated (average)	-0.124506	-0.802395	0.310609	0.624		Prop. mediated (average)	0.328151	-0.209696	0.980146	0.2		Prop. mediated (average)	-0.343002	-1.04233	0.350078	0.312
ELC_Intercept_Cerebellum_gamma.csv						NVDQ_Intercept_Cerebellum_gamma.csv						VDQ_Intercept_Cerebellum_gamma.csv						VDQ_Slope_Cerebellum_gamma.csv
	Estimate	Lower CI bound	Upper CI bound	P-value			Estimate	Lower CI bound	Upper CI bound	P-value			Estimate	Lower CI bound	Upper CI bound	P-value			Estimate	Lower CI bound	Upper CI bound	P-value
ACME (control)	0.000573946	0.000570673	0.00057717	< 0.0001		ACME (control)	0.000675513	0.000672742	0.000678245	< 0.0001		ACME (control)	0.000567812	0.000560993	0.000574362	< 0.0001		ACME (control)	7.50242e-08	7.44579e-08	7.55573e-08	< 0.0001
ACME (treated)	0.000573946	0.000570673	0.00057717	< 0.0001		ACME (treated)	0.000675513	0.000672742	0.000678245	< 0.0001		ACME (treated)	0.000567812	0.000560993	0.000574362	< 0.0001		ACME (treated)	7.50242e-08	7.44579e-08	7.55573e-08	< 0.0001
ADE (control)	-4.89966	-5.5751	-4.25995	< 0.0001		ADE (control)	-9.78588	-11.2412	-8.36774	< 0.0001		ADE (control)	-3.76813	-5.27545	-2.30294	< 0.0001		ADE (control)	0.00286362	0.00221514	0.00347417	< 0.0001
ADE (treated)	-4.89966	-5.5751	-4.25995	< 0.0001		ADE (treated)	-9.78588	-11.2412	-8.36774	< 0.0001		ADE (treated)	-3.76813	-5.27545	-2.30294	< 0.0001		ADE (treated)	0.00286362	0.00221514	0.00347417	< 0.0001
Total effect	-4.89909	-5.57452	-4.25938	< 0.0001		Total effect	-9.7852	-11.2405	-8.36707	< 0.0001		Total effect	-3.76756	-5.27488	-2.30238	< 0.0001		Total effect	0.00286369	0.00221521	0.00347424	< 0.0001
Prop. mediated (control)	-0.000117009	-0.000134135	-0.00010331	< 0.0001		Prop. mediated (control)	-6.90568e-05	-8.06614e-05	-5.99941e-05	< 0.0001		Prop. mediated (control)	-0.000149855	-0.000244713	-0.000108661	< 0.0001		Prop. mediated (control)	2.61954e-05	2.17479e-05	3.36121e-05	< 0.0001
Prop. mediated (treated)	-0.000117009	-0.000134135	-0.00010331	< 0.0001		Prop. mediated (treated)	-6.90568e-05	-8.06614e-05	-5.99941e-05	< 0.0001		Prop. mediated (treated)	-0.000149855	-0.000244713	-0.000108661	< 0.0001		Prop. mediated (treated)	2.61954e-05	2.17479e-05	3.36121e-05	< 0.0001
ACME (average)	0.000573946	0.000570673	0.00057717	< 0.0001		ACME (average)	0.000675513	0.000672742	0.000678245	< 0.0001		ACME (average)	0.000567812	0.000560993	0.000574362	< 0.0001		ACME (average)	7.50242e-08	7.44579e-08	7.55573e-08	< 0.0001
ADE (average)	-4.89966	-5.5751	-4.25995	< 0.0001		ADE (average)	-9.78588	-11.2412	-8.36774	< 0.0001		ADE (average)	-3.76813	-5.27545	-2.30294	< 0.0001		ADE (average)	0.00286362	0.00221514	0.00347417	< 0.0001
Prop. mediated (average)	-0.000117009	-0.000134135	-0.00010331	< 0.0001		Prop. mediated (average)	-6.90568e-05	-8.06614e-05	-5.99941e-05	< 0.0001		Prop. mediated (average)	-0.000149855	-0.000244713	-0.000108661	< 0.0001		Prop. mediated (average)	2.61954e-05	2.17479e-05	3.36121e-05	< 0.0001
ELC_Intercept_CerebralpeduncleL_alpha.csv						NVDQ_Intercept_CerebralpeduncleL_alpha.csv						VDQ_Intercept_CerebralpeduncleL_alpha.csv						VDQ_Slope_CerebralpeduncleL_alpha.csv
	Estimate	Lower CI bound	Upper CI bound	P-value			Estimate	Lower CI bound	Upper CI bound	P-value			Estimate	Lower CI bound	Upper CI bound	P-value			Estimate	Lower CI bound	Upper CI bound	P-value
ACME (control)	-0.839952	-2.78909	1.0536	0.412		ACME (control)	-3.97923	-12.6721	4.09317	0.332		ACME (control)	-1.02412	-6.24654	4.59123	0.69		ACME (control)	-0.000560857	-0.00457628	0.00399161	0.798
ACME (treated)	-0.839952	-2.78909	1.0536	0.412		ACME (treated)	-3.97923	-12.6721	4.09317	0.332		ACME (treated)	-1.02412	-6.24654	4.59123	0.69		ACME (treated)	-0.000560857	-0.00457628	0.00399161	0.798
ADE (control)	-4.0783	-6.12687	-1.92864	< 0.0001		ADE (control)	-5.80831	-14.009	3.08134	0.182		ADE (control)	-2.79202	-8.3202	2.57175	0.3		ADE (control)	0.0034284	-0.00110438	0.00770211	0.132
ADE (treated)	-4.0783	-6.12687	-1.92864	< 0.0001		ADE (treated)	-5.80831	-14.009	3.08134	0.182		ADE (treated)	-2.79202	-8.3202	2.57175	0.3		ADE (treated)	0.0034284	-0.00110438	0.00770211	0.132
Total effect	-4.91825	-5.61027	-4.24684	< 0.0001		Total effect	-9.78753	-11.3214	-8.12907	< 0.0001		Total effect	-3.81614	-5.46345	-2.19147	< 0.0001		Total effect	0.00286754	0.00216502	0.00357348	< 0.0001
Prop. mediated (control)	0.167153	-0.228395	0.57283	0.412		Prop. mediated (control)	0.398094	-0.425787	1.33873	0.332		Prop. mediated (control)	0.247771	-1.2887	1.77883	0.69		Prop. mediated (control)	-0.253959	-1.68996	1.33242	0.798
Prop. mediated (treated)	0.167153	-0.228395	0.57283	0.412		Prop. mediated (treated)	0.398094	-0.425787	1.33873	0.332		Prop. mediated (treated)	0.247771	-1.2887	1.77883	0.69		Prop. mediated (treated)	-0.253959	-1.68996	1.33242	0.798
ACME (average)	-0.839952	-2.78909	1.0536	0.412		ACME (average)	-3.97923	-12.6721	4.09317	0.332		ACME (average)	-1.02412	-6.24654	4.59123	0.69		ACME (average)	-0.000560857	-0.00457628	0.00399161	0.798
ADE (average)	-4.0783	-6.12687	-1.92864	< 0.0001		ADE (average)	-5.80831	-14.009	3.08134	0.182		ADE (average)	-2.79202	-8.3202	2.57175	0.3		ADE (average)	0.0034284	-0.00110438	0.00770211	0.132
Prop. mediated (average)	0.167153	-0.228395	0.57283	0.412		Prop. mediated (average)	0.398094	-0.425787	1.33873	0.332		Prop. mediated (average)	0.247771	-1.2887	1.77883	0.69		Prop. mediated (average)	-0.253959	-1.68996	1.33242	0.798
ELC_Intercept_CerebralpeduncleL_beta.csv						NVDQ_Intercept_CerebralpeduncleL_beta.csv						VDQ_Intercept_CerebralpeduncleL_beta.csv						VDQ_Slope_CerebralpeduncleL_beta.csv
	Estimate	Lower CI bound	Upper CI bound	P-value			Estimate	Lower CI bound	Upper CI bound	P-value			Estimate	Lower CI bound	Upper CI bound	P-value			Estimate	Lower CI bound	Upper CI bound	P-value
ACME (control)	10.2687	10.2181	10.3206	< 0.0001		ACME (control)	12.0518	11.9995	12.1054	< 0.0001		ACME (control)	10.1705	10.0604	10.2857	< 0.0001		ACME (control)	0.00137059	0.00135432	0.00138755	< 0.0001
ACME (treated)	10.2687	10.2181	10.3206	< 0.0001		ACME (treated)	12.0518	11.9995	12.1054	< 0.0001		ACME (treated)	10.1705	10.0604	10.2857	< 0.0001		ACME (treated)	0.00137059	0.00135432	0.00138755	< 0.0001
ADE (control)	-15.1909	-15.8783	-14.4622	< 0.0001		ADE (control)	-21.8183	-23.384	-20.3147	< 0.0001		ADE (control)	-14.0069	-15.591	-12.3536	< 0.0001		ADE (control)	0.00148673	0.000822224	0.00217984	< 0.0001
ADE (treated)	-15.1909	-15.8783	-14.4622	< 0.0001		ADE (treated)	-21.8183	-23.384	-20.3147	< 0.0001		ADE (treated)	-14.0069	-15.591	-12.3536	< 0.0001		ADE (treated)	0.00148673	0.000822224	0.00217984	< 0.0001
Total effect	-4.92218	-5.56914	-4.23596	< 0.0001		Total effect	-9.76653	-11.3475	-8.23413	< 0.0001		Total effect	-3.83638	-5.35391	-2.23823	< 0.0001		Total effect	0.00285732	0.00217654	0.00356739	< 0.0001
Prop. mediated (control)	-2.08188	-2.41112	-1.84749	< 0.0001		Prop. mediated (control)	-1.23627	-1.46713	-1.05936	< 0.0001		Prop. mediated (control)	-2.64956	-4.53651	-1.90868	< 0.0001		Prop. mediated (control)	0.481108	0.388954	0.622234	< 0.0001
Prop. mediated (treated)	-2.08188	-2.41112	-1.84749	< 0.0001		Prop. mediated (treated)	-1.23627	-1.46713	-1.05936	< 0.0001		Prop. mediated (treated)	-2.64956	-4.53651	-1.90868	< 0.0001		Prop. mediated (treated)	0.481108	0.388954	0.622234	< 0.0001
ACME (average)	10.2687	10.2181	10.3206	< 0.0001		ACME (average)	12.0518	11.9995	12.1054	< 0.0001		ACME (average)	10.1705	10.0604	10.2857	< 0.0001		ACME (average)	0.00137059	0.00135432	0.00138755	< 0.0001
ADE (average)	-15.1909	-15.8783	-14.4622	< 0.0001		ADE (average)	-21.8183	-23.384	-20.3147	< 0.0001		ADE (average)	-14.0069	-15.591	-12.3536	< 0.0001		ADE (average)	0.00148673	0.000822224	0.00217984	< 0.0001
Prop. mediated (average)	-2.08188	-2.41112	-1.84749	< 0.0001		Prop. mediated (average)	-1.23627	-1.46713	-1.05936	< 0.0001		Prop. mediated (average)	-2.64956	-4.53651	-1.90868	< 0.0001		Prop. mediated (average)	0.481108	0.388954	0.622234	< 0.0001
ELC_Intercept_CerebralpeduncleL_delta.csv						NVDQ_Intercept_CerebralpeduncleL_delta.csv						VDQ_Intercept_CerebralpeduncleL_delta.csv						VDQ_Slope_CerebralpeduncleL_delta.csv
	Estimate	Lower CI bound	Upper CI bound	P-value			Estimate	Lower CI bound	Upper CI bound	P-value			Estimate	Lower CI bound	Upper CI bound	P-value			Estimate	Lower CI bound	Upper CI bound	P-value
ACME (control)	4.63298	-1.07338	10.3188	0.116		ACME (control)	3.59377	-1.15394	8.16808	0.14		ACME (control)	14.5205	-0.204878	29.2182	0.052		ACME (control)	-9.58008e-19	-4.87624e-17	4.73604e-17	0.896
ACME (treated)	4.63298	-1.07338	10.3188	0.116		ACME (treated)	3.59377	-1.15394	8.16808	0.14		ACME (treated)	14.5205	-0.204878	29.2182	0.052		ACME (treated)	-9.60057e-19	-4.87619e-17	4.73604e-17	0.884
ADE (control)	-9.54442	-15.2842	-3.65145	0.002		ADE (control)	-13.343	-18.1352	-8.38721	< 0.0001		ADE (control)	-18.3155	-33.025	-3.57652	0.014		ADE (control)	0.00288087	0.00223961	0.0035069	< 0.0001
ADE (treated)	-9.54442	-15.2842	-3.65145	0.002		ADE (treated)	-13.343	-18.1352	-8.38721	< 0.0001		ADE (treated)	-18.3155	-33.025	-3.57652	0.014		ADE (treated)	0.00288087	0.00223961	0.0035069	< 0.0001
Total effect	-4.91143	-5.58425	-4.20996	< 0.0001		Total effect	-9.74926	-11.1929	-8.2182	< 0.0001		Total effect	-3.79504	-5.31646	-2.12076	< 0.0001		Total effect	0.00288087	0.00223961	0.0035069	< 0.0001
Prop. mediated (control)	-0.94889	-2.18006	0.228647	0.116		Prop. mediated (control)	-0.368881	-0.847138	0.117677	0.14		Prop. mediated (control)	-3.74997	-9.95277	0.0445644	0.052		Prop. mediated (control)	-5.12442e-16	-1.67447e-14	1.61543e-14	0.896
Prop. mediated (treated)	-0.94889	-2.18006	0.228647	0.116		Prop. mediated (treated)	-0.368881	-0.847138	0.117677	0.14		Prop. mediated (treated)	-3.74997	-9.95277	0.0445644	0.052		Prop. mediated (treated)	-2.27886e-16	-1.67442e-14	1.61543e-14	0.884
ACME (average)	4.63298	-1.07338	10.3188	0.116		ACME (average)	3.59377	-1.15394	8.16808	0.14		ACME (average)	14.5205	-0.204878	29.2182	0.052		ACME (average)	-9.59033e-19	-4.87621e-17	4.73604e-17	0.896
ADE (average)	-9.54442	-15.2842	-3.65145	0.002		ADE (average)	-13.343	-18.1352	-8.38721	< 0.0001		ADE (average)	-18.3155	-33.025	-3.57652	0.014		ADE (average)	0.00288087	0.00223961	0.0035069	< 0.0001
Prop. mediated (average)	-0.94889	-2.18006	0.228647	0.116		Prop. mediated (average)	-0.368881	-0.847138	0.117677	0.14		Prop. mediated (average)	-3.74997	-9.95277	0.0445644	0.052		Prop. mediated (average)	-3.75414e-16	-1.67445e-14	1.61543e-14	0.896
ELC_Intercept_CerebralpeduncleL_gamma.csv						NVDQ_Intercept_CerebralpeduncleL_gamma.csv						VDQ_Intercept_CerebralpeduncleL_gamma.csv						VDQ_Slope_CerebralpeduncleL_gamma.csv
	Estimate	Lower CI bound	Upper CI bound	P-value			Estimate	Lower CI bound	Upper CI bound	P-value			Estimate	Lower CI bound	Upper CI bound	P-value			Estimate	Lower CI bound	Upper CI bound	P-value
ACME (control)	0.678426	-3.71537	5.1895	0.75		ACME (control)	0.0781096	-3.39923	3.71501	0.978		ACME (control)	1.48199	-8.45412	10.2039	0.704		ACME (control)	-3.09702e-20	-1.73102e-17	1.81036e-17	0.936
ACME (treated)	0.678426	-3.71537	5.1895	0.75		ACME (treated)	0.0781096	-3.39923	3.71501	0.978		ACME (treated)	1.48199	-8.45412	10.2039	0.704		ACME (treated)	-4.33191e-20	-1.72529e-17	1.81036e-17	0.908
ADE (control)	-5.57771	-10.2364	-0.939137	0.024		ADE (control)	-9.82856	-14.0529	-6.12834	< 0.0001		ADE (control)	-5.24141	-14.3321	4.82173	0.244		ADE (control)	0.00289049	0.00225053	0.00353688	< 0.0001
ADE (treated)	-5.57771	-10.2364	-0.939137	0.024		ADE (treated)	-9.82856	-14.0529	-6.12834	< 0.0001		ADE (treated)	-5.24141	-14.3321	4.82173	0.244		ADE (treated)	0.00289049	0.00225053	0.00353688	< 0.0001
Total effect	-4.89929	-5.62629	-4.18984	< 0.0001		Total effect	-9.75045	-11.3274	-8.17236	< 0.0001		Total effect	-3.75942	-5.37562	-2.20824	< 0.0001		Total effect	0.00289049	0.00225053	0.00353688	< 0.0001
Prop. mediated (control)	-0.133386	-1.01928	0.795168	0.75		Prop. mediated (control)	0.00512474	-0.391063	0.351032	0.978		Prop. mediated (control)	-0.414658	-3.25245	2.46378	0.704		Prop. mediated (control)	< 0.0001	-5.95207e-15	6.2769e-15	0.936
Prop. mediated (treated)	-0.133386	-1.01928	0.795168	0.75		Prop. mediated (treated)	0.00512474	-0.391063	0.351032	0.978		Prop. mediated (treated)	-0.414658	-3.25245	2.46378	0.704		Prop. mediated (treated)	< 0.0001	-5.93236e-15	6.2863e-15	0.908
ACME (average)	0.678426	-3.71537	5.1895	0.75		ACME (average)	0.0781096	-3.39923	3.71501	0.978		ACME (average)	1.48199	-8.45412	10.2039	0.704		ACME (average)	-3.71446e-20	-1.72816e-17	1.81036e-17	0.936
ADE (average)	-5.57771	-10.2364	-0.939137	0.024		ADE (average)	-9.82856	-14.0529	-6.12834	< 0.0001		ADE (average)	-5.24141	-14.3321	4.82173	0.244		ADE (average)	0.00289049	0.00225053	0.00353688	< 0.0001
Prop. mediated (average)	-0.133386	-1.01928	0.795168	0.75		Prop. mediated (average)	0.00512474	-0.391063	0.351032	0.978		Prop. mediated (average)	-0.414658	-3.25245	2.46378	0.704		Prop. mediated (average)	< 0.0001	-5.94221e-15	6.2816e-15	0.936
ELC_Intercept_CerebralpeduncleR_alpha.csv						NVDQ_Intercept_CerebralpeduncleR_alpha.csv						VDQ_Intercept_CerebralpeduncleR_alpha.csv						VDQ_Slope_CerebralpeduncleR_alpha.csv
	Estimate	Lower CI bound	Upper CI bound	P-value			Estimate	Lower CI bound	Upper CI bound	P-value			Estimate	Lower CI bound	Upper CI bound	P-value			Estimate	Lower CI bound	Upper CI bound	P-value
ACME (control)	-3.18985	-6.3083	-0.210218	0.032		ACME (control)	-2.34898	-4.89198	0.123509	0.062		ACME (control)	-7.41654	-14.6296	-0.676967	0.036		ACME (control)	2.92992e-19	-4.80969e-17	6.41919e-17	0.932
ACME (treated)	-3.18985	-6.3083	-0.210218	0.032		ACME (treated)	-2.34898	-4.89198	0.123509	0.062		ACME (treated)	-7.41654	-14.6296	-0.676967	0.036		ACME (treated)	2.86396e-19	-4.80969e-17	6.41919e-17	0.91
ADE (control)	-1.71166	-4.44654	1.34706	0.262		ADE (control)	-7.40977	-10.2706	-4.55396	< 0.0001		ADE (control)	3.65857	-3.30967	11.1034	0.31		ADE (control)	0.0028872	0.00218228	0.00360707	< 0.0001
ADE (treated)	-1.71166	-4.44654	1.34706	0.262		ADE (treated)	-7.40977	-10.2706	-4.55396	< 0.0001		ADE (treated)	3.65857	-3.30967	11.1034	0.31		ADE (treated)	0.0028872	0.00218228	0.00360707	< 0.0001
Total effect	-4.90151	-5.57596	-4.16693	< 0.0001		Total effect	-9.75876	-11.3948	-8.16876	< 0.0001		Total effect	-3.75798	-5.31972	-2.20857	< 0.0001		Total effect	0.0028872	0.00218228	0.00360707	< 0.0001
Prop. mediated (control)	0.631873	0.0428257	1.29007	0.032		Prop. mediated (control)	0.237501	-0.0139824	0.527757	0.062		Prop. mediated (control)	1.91389	0.155908	4.68553	0.036		Prop. mediated (control)	< 0.0001	-1.68367e-14	2.12829e-14	0.932
Prop. mediated (treated)	0.631873	0.0428257	1.29007	0.032		Prop. mediated (treated)	0.237501	-0.0139824	0.527757	0.062		Prop. mediated (treated)	1.91389	0.155908	4.68553	0.036		Prop. mediated (treated)	< 0.0001	-1.68367e-14	2.12478e-14	0.91
ACME (average)	-3.18985	-6.3083	-0.210218	0.032		ACME (average)	-2.34898	-4.89198	0.123509	0.062		ACME (average)	-7.41654	-14.6296	-0.676967	0.036		ACME (average)	2.89694e-19	-4.80969e-17	6.41919e-17	0.932
ADE (average)	-1.71166	-4.44654	1.34706	0.262		ADE (average)	-7.40977	-10.2706	-4.55396	< 0.0001		ADE (average)	3.65857	-3.30967	11.1034	0.31		ADE (average)	0.0028872	0.00218228	0.00360707	< 0.0001
Prop. mediated (average)	0.631873	0.0428257	1.29007	0.032		Prop. mediated (average)	0.237501	-0.0139824	0.527757	0.062		Prop. mediated (average)	1.91389	0.155908	4.68553	0.036		Prop. mediated (average)	< 0.0001	-1.68367e-14	2.12654e-14	0.932
ELC_Intercept_CerebralpeduncleR_beta.csv						NVDQ_Intercept_CerebralpeduncleR_beta.csv						VDQ_Intercept_CerebralpeduncleR_beta.csv						VDQ_Slope_CerebralpeduncleR_beta.csv
	Estimate	Lower CI bound	Upper CI bound	P-value			Estimate	Lower CI bound	Upper CI bound	P-value			Estimate	Lower CI bound	Upper CI bound	P-value			Estimate	Lower CI bound	Upper CI bound	P-value
ACME (control)	10.4054	10.3513	10.454	< 0.0001		ACME (control)	12.1968	12.1445	12.2518	< 0.0001		ACME (control)	10.3107	10.1872	10.4169	< 0.0001		ACME (control)	0.00140379	0.00138616	0.00142369	< 0.0001
ACME (treated)	10.4054	10.3513	10.454	< 0.0001		ACME (treated)	12.1968	12.1445	12.2518	< 0.0001		ACME (treated)	10.3107	10.1872	10.4169	< 0.0001		ACME (treated)	0.00140379	0.00138616	0.00142369	< 0.0001
ADE (control)	-15.3271	-16.0503	-14.5771	< 0.0001		ADE (control)	-21.9606	-23.5239	-20.5053	< 0.0001		ADE (control)	-14.1424	-15.6934	-12.5553	< 0.0001		ADE (control)	0.00147612	0.000871263	0.00215856	< 0.0001
ADE (treated)	-15.3271	-16.0503	-14.5771	< 0.0001		ADE (treated)	-21.9606	-23.5239	-20.5053	< 0.0001		ADE (treated)	-14.1424	-15.6934	-12.5553	< 0.0001		ADE (treated)	0.00147612	0.000871263	0.00215856	< 0.0001
Total effect	-4.92177	-5.59744	-4.21519	< 0.0001		Total effect	-9.76374	-11.3317	-8.25091	< 0.0001		Total effect	-3.83171	-5.32376	-2.31007	< 0.0001		Total effect	0.00287991	0.00225742	0.00358225	< 0.0001
Prop. mediated (control)	-2.10792	-2.45957	-1.86745	< 0.0001		Prop. mediated (control)	-1.25593	-1.4826	-1.07396	< 0.0001		Prop. mediated (control)	-2.6815	-4.42038	-1.95186	< 0.0001		Prop. mediated (control)	0.487279	0.397428	0.614045	< 0.0001
Prop. mediated (treated)	-2.10792	-2.45957	-1.86745	< 0.0001		Prop. mediated (treated)	-1.25593	-1.4826	-1.07396	< 0.0001		Prop. mediated (treated)	-2.6815	-4.42038	-1.95186	< 0.0001		Prop. mediated (treated)	0.487279	0.397428	0.614045	< 0.0001
ACME (average)	10.4054	10.3513	10.454	< 0.0001		ACME (average)	12.1968	12.1445	12.2518	< 0.0001		ACME (average)	10.3107	10.1872	10.4169	< 0.0001		ACME (average)	0.00140379	0.00138616	0.00142369	< 0.0001
ADE (average)	-15.3271	-16.0503	-14.5771	< 0.0001		ADE (average)	-21.9606	-23.5239	-20.5053	< 0.0001		ADE (average)	-14.1424	-15.6934	-12.5553	< 0.0001		ADE (average)	0.00147612	0.000871263	0.00215856	< 0.0001
Prop. mediated (average)	-2.10792	-2.45957	-1.86745	< 0.0001		Prop. mediated (average)	-1.25593	-1.4826	-1.07396	< 0.0001		Prop. mediated (average)	-2.6815	-4.42038	-1.95186	< 0.0001		Prop. mediated (average)	0.487279	0.397428	0.614045	< 0.0001
ELC_Intercept_CerebralpeduncleR_delta.csv						NVDQ_Intercept_CerebralpeduncleR_delta.csv						VDQ_Intercept_CerebralpeduncleR_delta.csv						VDQ_Slope_CerebralpeduncleR_delta.csv
	Estimate	Lower CI bound	Upper CI bound	P-value			Estimate	Lower CI bound	Upper CI bound	P-value			Estimate	Lower CI bound	Upper CI bound	P-value			Estimate	Lower CI bound	Upper CI bound	P-value
ACME (control)	1.22633e-06	1.21989e-06	1.23259e-06	< 0.0001		ACME (control)	1.37722e-06	1.34859e-06	1.40326e-06	< 0.0001		ACME (control)	1.231e-06	1.21457e-06	1.24764e-06	< 0.0001		ACME (control)	2.18729e-10	2.06351e-10	2.30655e-10	< 0.0001
ACME (treated)	1.22633e-06	1.21989e-06	1.23259e-06	< 0.0001		ACME (treated)	1.37722e-06	1.34859e-06	1.40326e-06	< 0.0001		ACME (treated)	1.231e-06	1.21457e-06	1.24764e-06	< 0.0001		ACME (treated)	2.18729e-10	2.06351e-10	2.30655e-10	< 0.0001
ADE (control)	-4.91879	-5.56821	-4.26824	< 0.0001		ADE (control)	-9.75721	-11.4098	-8.27847	< 0.0001		ADE (control)	-3.81583	-5.20849	-2.40524	< 0.0001		ADE (control)	0.00287063	0.00220601	0.00351096	< 0.0001
ADE (treated)	-4.91879	-5.56821	-4.26824	< 0.0001		ADE (treated)	-9.75721	-11.4098	-8.27847	< 0.0001		ADE (treated)	-3.81583	-5.20849	-2.40524	< 0.0001		ADE (treated)	0.00287063	0.00220601	0.00351096	< 0.0001
Total effect	-4.91879	-5.56821	-4.26824	< 0.0001		Total effect	-9.75721	-11.4098	-8.27847	< 0.0001		Total effect	-3.81583	-5.20849	-2.40524	< 0.0001		Total effect	0.00287063	0.00220601	0.00351096	< 0.0001
Prop. mediated (control)	-2.49462e-07	-2.88056e-07	-2.19187e-07	< 0.0001		Prop. mediated (control)	-1.41403e-07	-1.69495e-07	-1.18294e-07	< 0.0001		Prop. mediated (control)	-3.21748e-07	-5.17784e-07	-2.3375e-07	< 0.0001		Prop. mediated (control)	7.62331e-08	6.56955e-08	9.35406e-08	< 0.0001
Prop. mediated (treated)	-2.49462e-07	-2.88056e-07	-2.19187e-07	< 0.0001		Prop. mediated (treated)	-1.41403e-07	-1.69495e-07	-1.18294e-07	< 0.0001		Prop. mediated (treated)	-3.21748e-07	-5.17784e-07	-2.3375e-07	< 0.0001		Prop. mediated (treated)	7.62331e-08	6.56955e-08	9.35406e-08	< 0.0001
ACME (average)	1.22633e-06	1.21989e-06	1.23259e-06	< 0.0001		ACME (average)	1.37722e-06	1.34859e-06	1.40326e-06	< 0.0001		ACME (average)	1.231e-06	1.21457e-06	1.24764e-06	< 0.0001		ACME (average)	2.18729e-10	2.06351e-10	2.30655e-10	< 0.0001
ADE (average)	-4.91879	-5.56821	-4.26824	< 0.0001		ADE (average)	-9.75721	-11.4098	-8.27847	< 0.0001		ADE (average)	-3.81583	-5.20849	-2.40524	< 0.0001		ADE (average)	0.00287063	0.00220601	0.00351096	< 0.0001
Prop. mediated (average)	-2.49462e-07	-2.88056e-07	-2.19187e-07	< 0.0001		Prop. mediated (average)	-1.41403e-07	-1.69495e-07	-1.18294e-07	< 0.0001		Prop. mediated (average)	-3.21748e-07	-5.17784e-07	-2.3375e-07	< 0.0001		Prop. mediated (average)	7.62331e-08	6.56955e-08	9.35406e-08	< 0.0001
ELC_Intercept_CerebralpeduncleR_gamma.csv						NVDQ_Intercept_CerebralpeduncleR_gamma.csv						VDQ_Intercept_CerebralpeduncleR_gamma.csv						VDQ_Slope_CerebralpeduncleR_gamma.csv
	Estimate	Lower CI bound	Upper CI bound	P-value			Estimate	Lower CI bound	Upper CI bound	P-value			Estimate	Lower CI bound	Upper CI bound	P-value			Estimate	Lower CI bound	Upper CI bound	P-value
ACME (control)	2.76041	-0.463638	7.12316	0.13		ACME (control)	2.05831	-0.849195	6.24461	0.186		ACME (control)	4.81704	-2.15524	13.3706	0.16		ACME (control)	-3.98222e-19	-1.54964e-17	1.21845e-17	0.866
ACME (treated)	2.76041	-0.463638	7.12316	0.13		ACME (treated)	2.05831	-0.849195	6.24461	0.186		ACME (treated)	4.81704	-2.15524	13.3706	0.16		ACME (treated)	-4.00878e-19	-1.55537e-17	1.22131e-17	0.85
ADE (control)	-7.64702	-12.0075	-4.16249	< 0.0001		ADE (control)	-11.8117	-16.1588	-8.43783	< 0.0001		ADE (control)	-8.56323	-17.2125	-1.83758	0.028		ADE (control)	0.00286033	0.00216033	0.00353515	< 0.0001
ADE (treated)	-7.64702	-12.0075	-4.16249	< 0.0001		ADE (treated)	-11.8117	-16.1588	-8.43783	< 0.0001		ADE (treated)	-8.56323	-17.2125	-1.83758	0.028		ADE (treated)	0.00286033	0.00216033	0.00353515	< 0.0001
Total effect	-4.88661	-5.61849	-4.17337	< 0.0001		Total effect	-9.75339	-11.3263	-8.11816	< 0.0001		Total effect	-3.74619	-5.34273	-2.17809	< 0.0001		Total effect	0.00286033	0.00216033	0.00353515	< 0.0001
Prop. mediated (control)	-0.510582	-1.55995	0.0942524	0.13		Prop. mediated (control)	-0.188337	-0.652705	0.0846398	0.186		Prop. mediated (control)	-1.18818	-4.39405	0.500481	0.16		Prop. mediated (control)	< 0.0001	-5.5434e-15	4.28589e-15	0.866
Prop. mediated (treated)	-0.510582	-1.55995	0.0942524	0.13		Prop. mediated (treated)	-0.188337	-0.652705	0.0846398	0.186		Prop. mediated (treated)	-1.18818	-4.39405	0.500481	0.16		Prop. mediated (treated)	< 0.0001	-5.5434e-15	4.30645e-15	0.85
ACME (average)	2.76041	-0.463638	7.12316	0.13		ACME (average)	2.05831	-0.849195	6.24461	0.186		ACME (average)	4.81704	-2.15524	13.3706	0.16		ACME (average)	-3.9955e-19	-1.5525e-17	1.21845e-17	0.866
ADE (average)	-7.64702	-12.0075	-4.16249	< 0.0001		ADE (average)	-11.8117	-16.1588	-8.43783	< 0.0001		ADE (average)	-8.56323	-17.2125	-1.83758	0.028		ADE (average)	0.00286033	0.00216033	0.00353515	< 0.0001
Prop. mediated (average)	-0.510582	-1.55995	0.0942524	0.13		Prop. mediated (average)	-0.188337	-0.652705	0.0846398	0.186		Prop. mediated (average)	-1.18818	-4.39405	0.500481	0.16		Prop. mediated (average)	< 0.0001	-5.5434e-15	4.29734e-15	0.866
ELC_Intercept_CingulumcingulategyrusL_alpha.csv						NVDQ_Intercept_CingulumcingulategyrusL_alpha.csv						VDQ_Intercept_CingulumcingulategyrusL_alpha.csv						VDQ_Slope_CingulumcingulategyrusL_alpha.csv
	Estimate	Lower CI bound	Upper CI bound	P-value			Estimate	Lower CI bound	Upper CI bound	P-value			Estimate	Lower CI bound	Upper CI bound	P-value			Estimate	Lower CI bound	Upper CI bound	P-value
ACME (control)	-0.777404	-1.9355	0.318641	0.15		ACME (control)	-0.413196	-1.68291	0.759936	0.462		ACME (control)	-2.40869	-4.79281	-0.0935567	0.042		ACME (control)	-0.000216103	-0.000668024	0.000162826	0.298
ACME (treated)	-0.777404	-1.9355	0.318641	0.15		ACME (treated)	-0.413196	-1.68291	0.759936	0.462		ACME (treated)	-2.40869	-4.79281	-0.0935567	0.042		ACME (treated)	-0.000216103	-0.000668024	0.000162826	0.298
ADE (control)	-4.12532	-5.37008	-2.82299	< 0.0001		ADE (control)	-9.3206	-11.3843	-7.20198	< 0.0001		ADE (control)	-1.39019	-4.01127	1.46116	0.31		ADE (control)	0.0030892	0.0023546	0.00384861	< 0.0001
ADE (treated)	-4.12532	-5.37008	-2.82299	< 0.0001		ADE (treated)	-9.3206	-11.3843	-7.20198	< 0.0001		ADE (treated)	-1.39019	-4.01127	1.46116	0.31		ADE (treated)	0.0030892	0.0023546	0.00384861	< 0.0001
Total effect	-4.90273	-5.58989	-4.24708	< 0.0001		Total effect	-9.73379	-11.2877	-8.28903	< 0.0001		Total effect	-3.79888	-5.355	-2.28411	< 0.0001		Total effect	0.0028731	0.00218068	0.00359151	< 0.0001
Prop. mediated (control)	0.158213	-0.0651149	0.398895	0.15		Prop. mediated (control)	0.0394453	-0.0783026	0.175554	0.462		Prop. mediated (control)	0.628412	0.0252931	1.54015	0.042		Prop. mediated (control)	-0.0709466	-0.258559	0.058672	0.298
Prop. mediated (treated)	0.158213	-0.0651149	0.398895	0.15		Prop. mediated (treated)	0.0394453	-0.0783026	0.175554	0.462		Prop. mediated (treated)	0.628412	0.0252931	1.54015	0.042		Prop. mediated (treated)	-0.0709466	-0.258559	0.058672	0.298
ACME (average)	-0.777404	-1.9355	0.318641	0.15		ACME (average)	-0.413196	-1.68291	0.759936	0.462		ACME (average)	-2.40869	-4.79281	-0.0935567	0.042		ACME (average)	-0.000216103	-0.000668024	0.000162826	0.298
ADE (average)	-4.12532	-5.37008	-2.82299	< 0.0001		ADE (average)	-9.3206	-11.3843	-7.20198	< 0.0001		ADE (average)	-1.39019	-4.01127	1.46116	0.31		ADE (average)	0.0030892	0.0023546	0.00384861	< 0.0001
Prop. mediated (average)	0.158213	-0.0651149	0.398895	0.15		Prop. mediated (average)	0.0394453	-0.0783026	0.175554	0.462		Prop. mediated (average)	0.628412	0.0252931	1.54015	0.042		Prop. mediated (average)	-0.0709466	-0.258559	0.058672	0.298
ELC_Intercept_CingulumcingulategyrusL_beta.csv						NVDQ_Intercept_CingulumcingulategyrusL_beta.csv						VDQ_Intercept_CingulumcingulategyrusL_beta.csv						VDQ_Slope_CingulumcingulategyrusL_beta.csv
	Estimate	Lower CI bound	Upper CI bound	P-value			Estimate	Lower CI bound	Upper CI bound	P-value			Estimate	Lower CI bound	Upper CI bound	P-value			Estimate	Lower CI bound	Upper CI bound	P-value
ACME (control)	5.21154	5.18041	5.24252	< 0.0001		ACME (control)	6.14999	6.12422	6.17544	< 0.0001		ACME (control)	5.15325	5.08643	5.21945	< 0.0001		ACME (control)	0.000666415	0.000663888	0.000668947	< 0.0001
ACME (treated)	5.21154	5.18041	5.24252	< 0.0001		ACME (treated)	6.14999	6.12422	6.17544	< 0.0001		ACME (treated)	5.15325	5.08643	5.21945	< 0.0001		ACME (treated)	0.000666415	0.000663888	0.000668947	< 0.0001
ADE (control)	-10.134	-10.8575	-9.4195	< 0.0001		ADE (control)	-15.8986	-17.5434	-14.4271	< 0.0001		ADE (control)	-8.99378	-10.6066	-7.44006	< 0.0001		ADE (control)	0.0022078	0.00152775	0.00288872	< 0.0001
ADE (treated)	-10.134	-10.8575	-9.4195	< 0.0001		ADE (treated)	-15.8986	-17.5434	-14.4271	< 0.0001		ADE (treated)	-8.99378	-10.6066	-7.44006	< 0.0001		ADE (treated)	0.0022078	0.00152775	0.00288872	< 0.0001
Total effect	-4.92242	-5.61724	-4.23775	< 0.0001		Total effect	-9.74865	-11.3822	-8.27621	< 0.0001		Total effect	-3.84054	-5.39995	-2.34203	< 0.0001		Total effect	0.00287422	0.00219164	0.00355767	< 0.0001
Prop. mediated (control)	-1.06142	-1.22479	-0.93326	< 0.0001		Prop. mediated (control)	-0.633421	-0.743888	-0.5402	< 0.0001		Prop. mediated (control)	-1.35521	-2.17416	-0.96538	< 0.0001		Prop. mediated (control)	0.231998	0.18803	0.302918	< 0.0001
Prop. mediated (treated)	-1.06142	-1.22479	-0.93326	< 0.0001		Prop. mediated (treated)	-0.633421	-0.743888	-0.5402	< 0.0001		Prop. mediated (treated)	-1.35521	-2.17416	-0.96538	< 0.0001		Prop. mediated (treated)	0.231998	0.18803	0.302918	< 0.0001
ACME (average)	5.21154	5.18041	5.24252	< 0.0001		ACME (average)	6.14999	6.12422	6.17544	< 0.0001		ACME (average)	5.15325	5.08643	5.21945	< 0.0001		ACME (average)	0.000666415	0.000663888	0.000668947	< 0.0001
ADE (average)	-10.134	-10.8575	-9.4195	< 0.0001		ADE (average)	-15.8986	-17.5434	-14.4271	< 0.0001		ADE (average)	-8.99378	-10.6066	-7.44006	< 0.0001		ADE (average)	0.0022078	0.00152775	0.00288872	< 0.0001
Prop. mediated (average)	-1.06142	-1.22479	-0.93326	< 0.0001		Prop. mediated (average)	-0.633421	-0.743888	-0.5402	< 0.0001		Prop. mediated (average)	-1.35521	-2.17416	-0.96538	< 0.0001		Prop. mediated (average)	0.231998	0.18803	0.302918	< 0.0001
ELC_Intercept_CingulumcingulategyrusL_delta.csv						NVDQ_Intercept_CingulumcingulategyrusL_delta.csv						VDQ_Intercept_CingulumcingulategyrusL_delta.csv						VDQ_Slope_CingulumcingulategyrusL_delta.csv
	Estimate	Lower CI bound	Upper CI bound	P-value			Estimate	Lower CI bound	Upper CI bound	P-value			Estimate	Lower CI bound	Upper CI bound	P-value			Estimate	Lower CI bound	Upper CI bound	P-value
ACME (control)	-2.55692e-05	-2.6123e-05	-2.50059e-05	< 0.0001		ACME (control)	-3.28161e-05	-3.39041e-05	-3.17488e-05	< 0.0001		ACME (control)	-2.4573e-05	-2.58255e-05	-2.33437e-05	< 0.0001		ACME (control)	-9.16876e-10	-1.36024e-09	-4.66881e-10	< 0.0001
ACME (treated)	-2.55692e-05	-2.6123e-05	-2.50059e-05	< 0.0001		ACME (treated)	-3.28161e-05	-3.39041e-05	-3.17488e-05	< 0.0001		ACME (treated)	-2.4573e-05	-2.58255e-05	-2.33437e-05	< 0.0001		ACME (treated)	-9.16876e-10	-1.36024e-09	-4.66881e-10	< 0.0001
ADE (control)	-4.90249	-5.54804	-4.25614	< 0.0001		ADE (control)	-9.72588	-11.3249	-8.12202	< 0.0001		ADE (control)	-3.79056	-5.34567	-2.25606	< 0.0001		ADE (control)	0.00288185	0.00220477	0.00356905	< 0.0001
ADE (treated)	-4.90249	-5.54804	-4.25614	< 0.0001		ADE (treated)	-9.72588	-11.3249	-8.12202	< 0.0001		ADE (treated)	-3.79056	-5.34567	-2.25606	< 0.0001		ADE (treated)	0.00288185	0.00220477	0.00356905	< 0.0001
Total effect	-4.90252	-5.54806	-4.25617	< 0.0001		Total effect	-9.72592	-11.3249	-8.12205	< 0.0001		Total effect	-3.79059	-5.3457	-2.25608	< 0.0001		Total effect	0.00288185	0.00220477	0.00356905	< 0.0001
Prop. mediated (control)	5.22016e-06	4.70476e-06	5.89131e-06	< 0.0001		Prop. mediated (control)	3.37673e-06	2.99195e-06	3.91401e-06	< 0.0001		Prop. mediated (control)	6.49736e-06	4.83009e-06	1.03847e-05	< 0.0001		Prop. mediated (control)	-3.17508e-07	-6.16957e-07	-1.30814e-07	< 0.0001
Prop. mediated (treated)	5.22016e-06	4.70476e-06	5.89131e-06	< 0.0001		Prop. mediated (treated)	3.37673e-06	2.99195e-06	3.91401e-06	< 0.0001		Prop. mediated (treated)	6.49736e-06	4.83009e-06	1.03847e-05	< 0.0001		Prop. mediated (treated)	-3.17508e-07	-6.16957e-07	-1.30814e-07	< 0.0001
ACME (average)	-2.55692e-05	-2.6123e-05	-2.50059e-05	< 0.0001		ACME (average)	-3.28161e-05	-3.39041e-05	-3.17488e-05	< 0.0001		ACME (average)	-2.4573e-05	-2.58255e-05	-2.33437e-05	< 0.0001		ACME (average)	-9.16876e-10	-1.36024e-09	-4.66881e-10	< 0.0001
ADE (average)	-4.90249	-5.54804	-4.25614	< 0.0001		ADE (average)	-9.72588	-11.3249	-8.12202	< 0.0001		ADE (average)	-3.79056	-5.34567	-2.25606	< 0.0001		ADE (average)	0.00288185	0.00220477	0.00356905	< 0.0001
Prop. mediated (average)	5.22016e-06	4.70476e-06	5.89131e-06	< 0.0001		Prop. mediated (average)	3.37673e-06	2.99195e-06	3.91401e-06	< 0.0001		Prop. mediated (average)	6.49736e-06	4.83009e-06	1.03847e-05	< 0.0001		Prop. mediated (average)	-3.17508e-07	-6.16957e-07	-1.30814e-07	< 0.0001
ELC_Intercept_CingulumcingulategyrusL_gamma.csv						NVDQ_Intercept_CingulumcingulategyrusL_gamma.csv						VDQ_Intercept_CingulumcingulategyrusL_gamma.csv						VDQ_Slope_CingulumcingulategyrusL_gamma.csv
	Estimate	Lower CI bound	Upper CI bound	P-value			Estimate	Lower CI bound	Upper CI bound	P-value			Estimate	Lower CI bound	Upper CI bound	P-value			Estimate	Lower CI bound	Upper CI bound	P-value
ACME (control)	1.0417	-0.383499	2.58893	0.16		ACME (control)	0.966044	-0.119635	2.27892	0.076		ACME (control)	1.47742	-1.6609	4.37271	0.32		ACME (control)	4.90035e-23	-4.78372e-18	4.90255e-18	0.862
ACME (treated)	1.0417	-0.383499	2.58893	0.16		ACME (treated)	0.966044	-0.119635	2.27892	0.076		ACME (treated)	1.47742	-1.6609	4.37271	0.32		ACME (treated)	7.37993e-21	-4.73496e-18	4.90255e-18	0.834
ADE (control)	-5.9322	-7.55704	-4.19297	< 0.0001		ADE (control)	-10.7062	-12.828	-8.72776	< 0.0001		ADE (control)	-5.24177	-8.28061	-1.69016	< 0.0001		ADE (control)	0.00288218	0.00224175	0.00352692	< 0.0001
ADE (treated)	-5.9322	-7.55704	-4.19297	< 0.0001		ADE (treated)	-10.7062	-12.828	-8.72776	< 0.0001		ADE (treated)	-5.24177	-8.28061	-1.69016	< 0.0001		ADE (treated)	0.00288218	0.00224175	0.00352692	< 0.0001
Total effect	-4.89049	-5.58365	-4.17538	< 0.0001		Total effect	-9.74016	-11.3988	-8.36503	< 0.0001		Total effect	-3.76435	-5.3156	-2.21438	< 0.0001		Total effect	0.00288218	0.00224175	0.00352692	< 0.0001
Prop. mediated (control)	-0.201377	-0.557432	0.0830468	0.16		Prop. mediated (control)	-0.0970751	-0.233679	0.0131951	0.076		Prop. mediated (control)	-0.388693	-1.44926	0.459262	0.32		Prop. mediated (control)	< 0.0001	-1.61905e-15	1.74027e-15	0.862
Prop. mediated (treated)	-0.201377	-0.557432	0.0830468	0.16		Prop. mediated (treated)	-0.0970751	-0.233679	0.0131951	0.076		Prop. mediated (treated)	-0.388693	-1.44926	0.459262	0.32		Prop. mediated (treated)	< 0.0001	-1.61905e-15	1.74027e-15	0.834
ACME (average)	1.0417	-0.383499	2.58893	0.16		ACME (average)	0.966044	-0.119635	2.27892	0.076		ACME (average)	1.47742	-1.6609	4.37271	0.32		ACME (average)	3.71446e-21	-4.76363e-18	4.90255e-18	0.862
ADE (average)	-5.9322	-7.55704	-4.19297	< 0.0001		ADE (average)	-10.7062	-12.828	-8.72776	< 0.0001		ADE (average)	-5.24177	-8.28061	-1.69016	< 0.0001		ADE (average)	0.00288218	0.00224175	0.00352692	< 0.0001
Prop. mediated (average)	-0.201377	-0.557432	0.0830468	0.16		Prop. mediated (average)	-0.0970751	-0.233679	0.0131951	0.076		Prop. mediated (average)	-0.388693	-1.44926	0.459262	0.32		Prop. mediated (average)	< 0.0001	-1.61905e-15	1.74027e-15	0.862
ELC_Intercept_CingulumcingulategyrusR_alpha.csv						NVDQ_Intercept_CingulumcingulategyrusR_alpha.csv						VDQ_Intercept_CingulumcingulategyrusR_alpha.csv						VDQ_Slope_CingulumcingulategyrusR_alpha.csv
	Estimate	Lower CI bound	Upper CI bound	P-value			Estimate	Lower CI bound	Upper CI bound	P-value			Estimate	Lower CI bound	Upper CI bound	P-value			Estimate	Lower CI bound	Upper CI bound	P-value
ACME (control)	-1.50541	-4.14929	0.90319	0.22		ACME (control)	0.0554986	-2.73062	2.62455	0.984		ACME (control)	-4.99948	-10.6431	0.248004	0.062		ACME (control)	-0.000188372	-0.00106038	0.000732382	0.686
ACME (treated)	-1.50541	-4.14929	0.90319	0.22		ACME (treated)	0.0554986	-2.73062	2.62455	0.984		ACME (treated)	-4.99948	-10.6431	0.248004	0.062		ACME (treated)	-0.000188372	-0.00106038	0.000732382	0.686
ADE (control)	-3.40328	-5.81253	-0.705378	0.016		ADE (control)	-9.85094	-12.9796	-6.28311	< 0.0001		ADE (control)	1.20941	-4.03807	7.15947	0.72		ADE (control)	0.00305831	0.00210178	0.00410232	< 0.0001
ADE (treated)	-3.40328	-5.81253	-0.705378	0.016		ADE (treated)	-9.85094	-12.9796	-6.28311	< 0.0001		ADE (treated)	1.20941	-4.03807	7.15947	0.72		ADE (treated)	0.00305831	0.00210178	0.00410232	< 0.0001
Total effect	-4.9087	-5.6419	-4.22599	< 0.0001		Total effect	-9.79544	-11.294	-8.25289	< 0.0001		Total effect	-3.79007	-5.37264	-2.21484	< 0.0001		Total effect	0.00286994	0.00220055	0.00353323	< 0.0001
Prop. mediated (control)	0.306969	-0.18944	0.851294	0.22		Prop. mediated (control)	-0.00348566	-0.262191	0.297207	0.984		Prop. mediated (control)	1.27856	-0.0649641	3.43045	0.062		Prop. mediated (control)	-0.0611808	-0.393981	0.248306	0.686
Prop. mediated (treated)	0.306969	-0.18944	0.851294	0.22		Prop. mediated (treated)	-0.00348566	-0.262191	0.297207	0.984		Prop. mediated (treated)	1.27856	-0.0649641	3.43045	0.062		Prop. mediated (treated)	-0.0611808	-0.393981	0.248306	0.686
ACME (average)	-1.50541	-4.14929	0.90319	0.22		ACME (average)	0.0554986	-2.73062	2.62455	0.984		ACME (average)	-4.99948	-10.6431	0.248004	0.062		ACME (average)	-0.000188372	-0.00106038	0.000732382	0.686
ADE (average)	-3.40328	-5.81253	-0.705378	0.016		ADE (average)	-9.85094	-12.9796	-6.28311	< 0.0001		ADE (average)	1.20941	-4.03807	7.15947	0.72		ADE (average)	0.00305831	0.00210178	0.00410232	< 0.0001
Prop. mediated (average)	0.306969	-0.18944	0.851294	0.22		Prop. mediated (average)	-0.00348566	-0.262191	0.297207	0.984		Prop. mediated (average)	1.27856	-0.0649641	3.43045	0.062		Prop. mediated (average)	-0.0611808	-0.393981	0.248306	0.686
ELC_Intercept_CingulumcingulategyrusR_beta.csv						NVDQ_Intercept_CingulumcingulategyrusR_beta.csv						VDQ_Intercept_CingulumcingulategyrusR_beta.csv						VDQ_Slope_CingulumcingulategyrusR_beta.csv
	Estimate	Lower CI bound	Upper CI bound	P-value			Estimate	Lower CI bound	Upper CI bound	P-value			Estimate	Lower CI bound	Upper CI bound	P-value			Estimate	Lower CI bound	Upper CI bound	P-value
ACME (control)	10.9994	10.9372	11.0633	< 0.0001		ACME (control)	12.9443	12.8911	12.9986	< 0.0001		ACME (control)	10.8834	10.7619	11.0117	< 0.0001		ACME (control)	0.00143906	0.00142774	0.00145101	< 0.0001
ACME (treated)	10.9994	10.9372	11.0633	< 0.0001		ACME (treated)	12.9443	12.8911	12.9986	< 0.0001		ACME (treated)	10.8834	10.7619	11.0117	< 0.0001		ACME (treated)	0.00143906	0.00142774	0.00145101	< 0.0001
ADE (control)	-15.8981	-16.672	-15.1547	< 0.0001		ADE (control)	-22.6948	-24.3741	-21.1404	< 0.0001		ADE (control)	-14.6517	-16.3163	-12.9649	< 0.0001		ADE (control)	0.00143955	0.00078676	0.00212776	< 0.0001
ADE (treated)	-15.8981	-16.672	-15.1547	< 0.0001		ADE (treated)	-22.6948	-24.3741	-21.1404	< 0.0001		ADE (treated)	-14.6517	-16.3163	-12.9649	< 0.0001		ADE (treated)	0.00143955	0.00078676	0.00212776	< 0.0001
Total effect	-4.89866	-5.62168	-4.21689	< 0.0001		Total effect	-9.75045	-11.4399	-8.17575	< 0.0001		Total effect	-3.76836	-5.34078	-2.18823	< 0.0001		Total effect	0.00287862	0.0022145	0.00357876	< 0.0001
Prop. mediated (control)	-2.24781	-2.59524	-1.96764	< 0.0001		Prop. mediated (control)	-1.32933	-1.58408	-1.12925	< 0.0001		Prop. mediated (control)	-2.90501	-4.92959	-2.05504	< 0.0001		Prop. mediated (control)	0.500063	0.405449	0.644723	< 0.0001
Prop. mediated (treated)	-2.24781	-2.59524	-1.96764	< 0.0001		Prop. mediated (treated)	-1.32933	-1.58408	-1.12925	< 0.0001		Prop. mediated (treated)	-2.90501	-4.92959	-2.05504	< 0.0001		Prop. mediated (treated)	0.500063	0.405449	0.644723	< 0.0001
ACME (average)	10.9994	10.9372	11.0633	< 0.0001		ACME (average)	12.9443	12.8911	12.9986	< 0.0001		ACME (average)	10.8834	10.7619	11.0117	< 0.0001		ACME (average)	0.00143906	0.00142774	0.00145101	< 0.0001
ADE (average)	-15.8981	-16.672	-15.1547	< 0.0001		ADE (average)	-22.6948	-24.3741	-21.1404	< 0.0001		ADE (average)	-14.6517	-16.3163	-12.9649	< 0.0001		ADE (average)	0.00143955	0.00078676	0.00212776	< 0.0001
Prop. mediated (average)	-2.24781	-2.59524	-1.96764	< 0.0001		Prop. mediated (average)	-1.32933	-1.58408	-1.12925	< 0.0001		Prop. mediated (average)	-2.90501	-4.92959	-2.05504	< 0.0001		Prop. mediated (average)	0.500063	0.405449	0.644723	< 0.0001
ELC_Intercept_CingulumcingulategyrusR_delta.csv						NVDQ_Intercept_CingulumcingulategyrusR_delta.csv						VDQ_Intercept_CingulumcingulategyrusR_delta.csv						VDQ_Slope_CingulumcingulategyrusR_delta.csv
	Estimate	Lower CI bound	Upper CI bound	P-value			Estimate	Lower CI bound	Upper CI bound	P-value			Estimate	Lower CI bound	Upper CI bound	P-value			Estimate	Lower CI bound	Upper CI bound	P-value
ACME (control)	-5.31217	-10.8809	0.716119	0.072		ACME (control)	-3.36127	-8.02888	1.4689	0.154		ACME (control)	-13.3735	-26.4267	-1.74767	0.026		ACME (control)	-2.04648e-19	-2.55411e-17	2.32994e-17	0.888
ACME (treated)	-5.31217	-10.8809	0.716119	0.072		ACME (treated)	-3.36127	-8.02888	1.4689	0.154		ACME (treated)	-13.3735	-26.4267	-1.74767	0.026		ACME (treated)	-2.03678e-19	-2.55411e-17	2.32039e-17	0.874
ADE (control)	0.402854	-5.7551	5.96931	0.874		ADE (control)	-6.3589	-11.5605	-1.54832	0.01		ADE (control)	9.56757	-1.6606	22.1283	0.104		ADE (control)	0.00287641	0.00218281	0.00356982	< 0.0001
ADE (treated)	0.402854	-5.7551	5.96931	0.874		ADE (treated)	-6.3589	-11.5605	-1.54832	0.01		ADE (treated)	9.56757	-1.6606	22.1283	0.104		ADE (treated)	0.00287641	0.00218281	0.00356982	< 0.0001
Total effect	-4.90932	-5.58284	-4.2149	< 0.0001		Total effect	-9.72017	-11.2636	-8.11209	< 0.0001		Total effect	-3.8059	-5.3923	-2.1842	< 0.0001		Total effect	0.00287641	0.00218281	0.00356982	< 0.0001
Prop. mediated (control)	1.09733	-0.159636	2.23316	0.072		Prop. mediated (control)	0.341706	-0.145915	0.840283	0.154		Prop. mediated (control)	3.39912	0.500143	8.39062	0.026		Prop. mediated (control)	< 0.0001	-8.91617e-15	8.43287e-15	0.888
Prop. mediated (treated)	1.09733	-0.159636	2.23316	0.072		Prop. mediated (treated)	0.341706	-0.145915	0.840283	0.154		Prop. mediated (treated)	3.39912	0.500143	8.39062	0.026		Prop. mediated (treated)	< 0.0001	-8.91617e-15	8.43287e-15	0.874
ACME (average)	-5.31217	-10.8809	0.716119	0.072		ACME (average)	-3.36127	-8.02888	1.4689	0.154		ACME (average)	-13.3735	-26.4267	-1.74767	0.026		ACME (average)	-2.04163e-19	-2.55411e-17	2.32469e-17	0.888
ADE (average)	0.402854	-5.7551	5.96931	0.874		ADE (average)	-6.3589	-11.5605	-1.54832	0.01		ADE (average)	9.56757	-1.6606	22.1283	0.104		ADE (average)	0.00287641	0.00218281	0.00356982	< 0.0001
Prop. mediated (average)	1.09733	-0.159636	2.23316	0.072		Prop. mediated (average)	0.341706	-0.145915	0.840283	0.154		Prop. mediated (average)	3.39912	0.500143	8.39062	0.026		Prop. mediated (average)	< 0.0001	-8.91617e-15	8.43287e-15	0.888
ELC_Intercept_CingulumcingulategyrusR_gamma.csv						NVDQ_Intercept_CingulumcingulategyrusR_gamma.csv						VDQ_Intercept_CingulumcingulategyrusR_gamma.csv						VDQ_Slope_CingulumcingulategyrusR_gamma.csv
	Estimate	Lower CI bound	Upper CI bound	P-value			Estimate	Lower CI bound	Upper CI bound	P-value			Estimate	Lower CI bound	Upper CI bound	P-value			Estimate	Lower CI bound	Upper CI bound	P-value
ACME (control)	1.37236	-0.715566	3.71669	0.21		ACME (control)	1.43514	-0.365844	3.2468	0.108		ACME (control)	2.38239	-1.4666	6.41414	0.23		ACME (control)	3.19209e-20	-9.4589e-18	9.74581e-18	0.89
ACME (treated)	1.37236	-0.715566	3.71669	0.21		ACME (treated)	1.43514	-0.365844	3.2468	0.108		ACME (treated)	2.38239	-1.4666	6.41414	0.23		ACME (treated)	4.67983e-20	-9.4589e-18	9.74385e-18	0.862
ADE (control)	-6.25761	-8.63851	-4.07291	< 0.0001		ADE (control)	-11.193	-13.6291	-8.88657	< 0.0001		ADE (control)	-6.12865	-10.3908	-2.02276	< 0.0001		ADE (control)	0.00286979	0.00219687	0.00353854	< 0.0001
ADE (treated)	-6.25761	-8.63851	-4.07291	< 0.0001		ADE (treated)	-11.193	-13.6291	-8.88657	< 0.0001		ADE (treated)	-6.12865	-10.3908	-2.02276	< 0.0001		ADE (treated)	0.00286979	0.00219687	0.00353854	< 0.0001
Total effect	-4.88525	-5.59336	-4.21821	< 0.0001		Total effect	-9.75784	-11.3345	-8.23886	< 0.0001		Total effect	-3.74625	-5.29386	-2.10092	< 0.0001		Total effect	0.00286979	0.00219687	0.00353854	< 0.0001
Prop. mediated (control)	-0.27599	-0.773622	0.154337	0.21		Prop. mediated (control)	-0.142688	-0.352352	0.0376629	0.108		Prop. mediated (control)	-0.626457	-2.25768	0.389761	0.23		Prop. mediated (control)	< 0.0001	-3.18078e-15	3.3643e-15	0.89
Prop. mediated (treated)	-0.27599	-0.773622	0.154337	0.21		Prop. mediated (treated)	-0.142688	-0.352352	0.0376629	0.108		Prop. mediated (treated)	-0.626457	-2.25768	0.389761	0.23		Prop. mediated (treated)	< 0.0001	-3.16233e-15	3.3643e-15	0.862
ACME (average)	1.37236	-0.715566	3.71669	0.21		ACME (average)	1.43514	-0.365844	3.2468	0.108		ACME (average)	2.38239	-1.4666	6.41414	0.23		ACME (average)	3.93596e-20	-9.4589e-18	9.74483e-18	0.89
ADE (average)	-6.25761	-8.63851	-4.07291	< 0.0001		ADE (average)	-11.193	-13.6291	-8.88657	< 0.0001		ADE (average)	-6.12865	-10.3908	-2.02276	< 0.0001		ADE (average)	0.00286979	0.00219687	0.00353854	< 0.0001
Prop. mediated (average)	-0.27599	-0.773622	0.154337	0.21		Prop. mediated (average)	-0.142688	-0.352352	0.0376629	0.108		Prop. mediated (average)	-0.626457	-2.25768	0.389761	0.23		Prop. mediated (average)	< 0.0001	-3.1718e-15	3.3643e-15	0.89
ELC_Intercept_CingulumhippocampusL_alpha.csv						NVDQ_Intercept_CingulumhippocampusL_alpha.csv						VDQ_Intercept_CingulumhippocampusL_alpha.csv						VDQ_Slope_CingulumhippocampusL_alpha.csv
	Estimate	Lower CI bound	Upper CI bound	P-value			Estimate	Lower CI bound	Upper CI bound	P-value			Estimate	Lower CI bound	Upper CI bound	P-value			Estimate	Lower CI bound	Upper CI bound	P-value
ACME (control)	0.18342	-0.982399	1.42768	0.788		ACME (control)	0.0844046	-1.68072	2.09624	0.958		ACME (control)	0.661476	-2.22943	3.50454	0.636		ACME (control)	-0.000171962	-0.000953505	0.000578715	0.664
ACME (treated)	0.18342	-0.982399	1.42768	0.788		ACME (treated)	0.0844046	-1.68072	2.09624	0.958		ACME (treated)	0.661476	-2.22943	3.50454	0.636		ACME (treated)	-0.000171962	-0.000953505	0.000578715	0.664
ADE (control)	-5.08761	-6.53725	-3.67008	< 0.0001		ADE (control)	-9.86286	-12.1374	-7.64476	< 0.0001		ADE (control)	-4.44229	-7.67939	-0.986822	0.006		ADE (control)	0.0030522	0.00196701	0.00427028	< 0.0001
ADE (treated)	-5.08761	-6.53725	-3.67008	< 0.0001		ADE (treated)	-9.86286	-12.1374	-7.64476	< 0.0001		ADE (treated)	-4.44229	-7.67939	-0.986822	0.006		ADE (treated)	0.0030522	0.00196701	0.00427028	< 0.0001
Total effect	-4.90419	-5.58583	-4.22053	< 0.0001		Total effect	-9.77846	-11.2661	-8.1175	< 0.0001		Total effect	-3.78081	-5.23015	-2.25541	< 0.0001		Total effect	0.00288024	0.00222589	0.00359361	< 0.0001
Prop. mediated (control)	-0.0359835	-0.296301	0.205627	0.788		Prop. mediated (control)	-0.00606093	-0.224006	0.166836	0.958		Prop. mediated (control)	-0.183101	-0.962236	0.635319	0.636		Prop. mediated (control)	-0.0555322	-0.3211	0.204919	0.664
Prop. mediated (treated)	-0.0359835	-0.296301	0.205627	0.788		Prop. mediated (treated)	-0.00606093	-0.224006	0.166836	0.958		Prop. mediated (treated)	-0.183101	-0.962236	0.635319	0.636		Prop. mediated (treated)	-0.0555322	-0.3211	0.204919	0.664
ACME (average)	0.18342	-0.982399	1.42768	0.788		ACME (average)	0.0844046	-1.68072	2.09624	0.958		ACME (average)	0.661476	-2.22943	3.50454	0.636		ACME (average)	-0.000171962	-0.000953505	0.000578715	0.664
ADE (average)	-5.08761	-6.53725	-3.67008	< 0.0001		ADE (average)	-9.86286	-12.1374	-7.64476	< 0.0001		ADE (average)	-4.44229	-7.67939	-0.986822	0.006		ADE (average)	0.0030522	0.00196701	0.00427028	< 0.0001
Prop. mediated (average)	-0.0359835	-0.296301	0.205627	0.788		Prop. mediated (average)	-0.00606093	-0.224006	0.166836	0.958		Prop. mediated (average)	-0.183101	-0.962236	0.635319	0.636		Prop. mediated (average)	-0.0555322	-0.3211	0.204919	0.664
ELC_Intercept_CingulumhippocampusL_beta.csv						NVDQ_Intercept_CingulumhippocampusL_beta.csv						VDQ_Intercept_CingulumhippocampusL_beta.csv						VDQ_Slope_CingulumhippocampusL_beta.csv
	Estimate	Lower CI bound	Upper CI bound	P-value			Estimate	Lower CI bound	Upper CI bound	P-value			Estimate	Lower CI bound	Upper CI bound	P-value			Estimate	Lower CI bound	Upper CI bound	P-value
ACME (control)	-4.96652	-10.4394	0.749113	0.078		ACME (control)	-16.8662	-47.1503	19.6871	0.322		ACME (control)	-19.9542	-38.54	-4.07498	0.014		ACME (control)	-0.0157939	-0.0257786	-0.00817716	0.004
ACME (treated)	-4.96652	-10.4394	0.749113	0.078		ACME (treated)	-16.8662	-47.1503	19.6871	0.322		ACME (treated)	-19.9542	-38.54	-4.07498	0.014		ACME (treated)	-0.0157939	-0.0257786	-0.00817716	0.004
ADE (control)	0.0582115	-5.53877	5.82797	0.968		ADE (control)	7.15177	-29.7707	37.6643	0.636		ADE (control)	16.1429	0.684892	34.8222	0.044		ADE (control)	0.0186752	0.0107505	0.0285096	< 0.0001
ADE (treated)	0.0582115	-5.53877	5.82797	0.968		ADE (treated)	7.15177	-29.7707	37.6643	0.636		ADE (treated)	16.1429	0.684892	34.8222	0.044		ADE (treated)	0.0186752	0.0107505	0.0285096	< 0.0001
Total effect	-4.90831	-5.55502	-4.20809	< 0.0001		Total effect	-9.71446	-11.199	-8.20364	< 0.0001		Total effect	-3.81129	-5.27636	-2.24836	< 0.0001		Total effect	0.00288131	0.00218463	0.00353381	< 0.0001
Prop. mediated (control)	1.01834	-0.145619	2.22901	0.078		Prop. mediated (control)	1.90395	-2.06869	5.01771	0.322		Prop. mediated (control)	5.0831	1.18522	11.8051	0.014		Prop. mediated (control)	-5.36301	-9.32199	-2.88665	0.004
Prop. mediated (treated)	1.01834	-0.145619	2.22901	0.078		Prop. mediated (treated)	1.90395	-2.06869	5.01771	0.322		Prop. mediated (treated)	5.0831	1.18522	11.8051	0.014		Prop. mediated (treated)	-5.36301	-9.32199	-2.88665	0.004
ACME (average)	-4.96652	-10.4394	0.749113	0.078		ACME (average)	-16.8662	-47.1503	19.6871	0.322		ACME (average)	-19.9542	-38.54	-4.07498	0.014		ACME (average)	-0.0157939	-0.0257786	-0.00817716	0.004
ADE (average)	0.0582115	-5.53877	5.82797	0.968		ADE (average)	7.15177	-29.7707	37.6643	0.636		ADE (average)	16.1429	0.684892	34.8222	0.044		ADE (average)	0.0186752	0.0107505	0.0285096	< 0.0001
Prop. mediated (average)	1.01834	-0.145619	2.22901	0.078		Prop. mediated (average)	1.90395	-2.06869	5.01771	0.322		Prop. mediated (average)	5.0831	1.18522	11.8051	0.014		Prop. mediated (average)	-5.36301	-9.32199	-2.88665	0.004
ELC_Intercept_CingulumhippocampusL_delta.csv						NVDQ_Intercept_CingulumhippocampusL_delta.csv						VDQ_Intercept_CingulumhippocampusL_delta.csv						VDQ_Slope_CingulumhippocampusL_delta.csv
	Estimate	Lower CI bound	Upper CI bound	P-value			Estimate	Lower CI bound	Upper CI bound	P-value			Estimate	Lower CI bound	Upper CI bound	P-value			Estimate	Lower CI bound	Upper CI bound	P-value
ACME (control)	1.11843	-2.77149	4.4563	0.51		ACME (control)	-3.04268	-21.7131	12.6687	0.77		ACME (control)	2.34636	-9.12392	11.574	0.62		ACME (control)	0.000131568	-0.0104869	0.0089447	0.9
ACME (treated)	1.11843	-2.77149	4.4563	0.51		ACME (treated)	-3.04268	-21.7131	12.6687	0.77		ACME (treated)	2.34636	-9.12392	11.574	0.62		ACME (treated)	0.000131568	-0.0104869	0.0089447	0.9
ADE (control)	-6.02789	-9.66104	-2.08021	< 0.0001		ADE (control)	-6.7207	-22.7723	12.2327	0.44		ADE (control)	-6.14845	-15.6196	5.08174	0.234		ADE (control)	0.00273893	-0.00598178	0.0130926	0.574
ADE (treated)	-6.02789	-9.66104	-2.08021	< 0.0001		ADE (treated)	-6.7207	-22.7723	12.2327	0.44		ADE (treated)	-6.14845	-15.6196	5.08174	0.234		ADE (treated)	0.00273893	-0.00598178	0.0130926	0.574
Total effect	-4.90946	-5.60974	-4.23063	< 0.0001		Total effect	-9.76338	-11.3834	-8.1479	< 0.0001		Total effect	-3.8021	-5.37113	-2.28702	< 0.0001		Total effect	0.0028705	0.00221008	0.0035858	< 0.0001
Prop. mediated (control)	-0.244231	-0.904125	0.579059	0.51		Prop. mediated (control)	0.230143	-1.30648	2.32028	0.77		Prop. mediated (control)	-0.697928	-3.37106	2.52102	0.62		Prop. mediated (control)	0.204173	-3.8517	2.91354	0.9
Prop. mediated (treated)	-0.244231	-0.904125	0.579059	0.51		Prop. mediated (treated)	0.230143	-1.30648	2.32028	0.77		Prop. mediated (treated)	-0.697928	-3.37106	2.52102	0.62		Prop. mediated (treated)	0.204173	-3.8517	2.91354	0.9
ACME (average)	1.11843	-2.77149	4.4563	0.51		ACME (average)	-3.04268	-21.7131	12.6687	0.77		ACME (average)	2.34636	-9.12392	11.574	0.62		ACME (average)	0.000131568	-0.0104869	0.0089447	0.9
ADE (average)	-6.02789	-9.66104	-2.08021	< 0.0001		ADE (average)	-6.7207	-22.7723	12.2327	0.44		ADE (average)	-6.14845	-15.6196	5.08174	0.234		ADE (average)	0.00273893	-0.00598178	0.0130926	0.574
Prop. mediated (average)	-0.244231	-0.904125	0.579059	0.51		Prop. mediated (average)	0.230143	-1.30648	2.32028	0.77		Prop. mediated (average)	-0.697928	-3.37106	2.52102	0.62		Prop. mediated (average)	0.204173	-3.8517	2.91354	0.9
ELC_Intercept_CingulumhippocampusL_gamma.csv						NVDQ_Intercept_CingulumhippocampusL_gamma.csv						VDQ_Intercept_CingulumhippocampusL_gamma.csv						VDQ_Slope_CingulumhippocampusL_gamma.csv
	Estimate	Lower CI bound	Upper CI bound	P-value			Estimate	Lower CI bound	Upper CI bound	P-value			Estimate	Lower CI bound	Upper CI bound	P-value			Estimate	Lower CI bound	Upper CI bound	P-value
ACME (control)	1.78518	-1.12537	4.80608	0.206		ACME (control)	4.24772	-10.1254	19.2361	0.572		ACME (control)	8.2923	-0.332481	17.9001	0.056		ACME (control)	0.00679842	0.00258628	0.011871	0.004
ACME (treated)	1.78518	-1.12537	4.80608	0.206		ACME (treated)	4.24772	-10.1254	19.2361	0.572		ACME (treated)	8.2923	-0.332481	17.9001	0.056		ACME (treated)	0.00679842	0.00258628	0.011871	0.004
ADE (control)	-6.68977	-9.77164	-3.66697	< 0.0001		ADE (control)	-14.0344	-28.9614	0.230034	0.056		ADE (control)	-12.0912	-21.5369	-2.90662	0.008		ADE (control)	-0.00393888	-0.00913456	0.000279021	0.068
ADE (treated)	-6.68977	-9.77164	-3.66697	< 0.0001		ADE (treated)	-14.0344	-28.9614	0.230034	0.056		ADE (treated)	-12.0912	-21.5369	-2.90662	0.008		ADE (treated)	-0.00393888	-0.00913456	0.000279021	0.068
Total effect	-4.90459	-5.57411	-4.2233	< 0.0001		Total effect	-9.7867	-11.4729	-8.20932	< 0.0001		Total effect	-3.79885	-5.192	-2.18267	< 0.0001		Total effect	0.00285954	0.00217611	0.00354109	< 0.0001
Prop. mediated (control)	-0.3564	-1.01003	0.236466	0.206		Prop. mediated (control)	-0.415725	-1.99476	1.02369	0.572		Prop. mediated (control)	-2.1639	-5.12165	0.0743486	0.056		Prop. mediated (control)	2.34121	0.895577	4.39122	0.004
Prop. mediated (treated)	-0.3564	-1.01003	0.236466	0.206		Prop. mediated (treated)	-0.415725	-1.99476	1.02369	0.572		Prop. mediated (treated)	-2.1639	-5.12165	0.0743486	0.056		Prop. mediated (treated)	2.34121	0.895577	4.39122	0.004
ACME (average)	1.78518	-1.12537	4.80608	0.206		ACME (average)	4.24772	-10.1254	19.2361	0.572		ACME (average)	8.2923	-0.332481	17.9001	0.056		ACME (average)	0.00679842	0.00258628	0.011871	0.004
ADE (average)	-6.68977	-9.77164	-3.66697	< 0.0001		ADE (average)	-14.0344	-28.9614	0.230034	0.056		ADE (average)	-12.0912	-21.5369	-2.90662	0.008		ADE (average)	-0.00393888	-0.00913456	0.000279021	0.068
Prop. mediated (average)	-0.3564	-1.01003	0.236466	0.206		Prop. mediated (average)	-0.415725	-1.99476	1.02369	0.572		Prop. mediated (average)	-2.1639	-5.12165	0.0743486	0.056		Prop. mediated (average)	2.34121	0.895577	4.39122	0.004
ELC_Intercept_CingulumhippocampusR_alpha.csv						NVDQ_Intercept_CingulumhippocampusR_alpha.csv						VDQ_Intercept_CingulumhippocampusR_alpha.csv						VDQ_Slope_CingulumhippocampusR_alpha.csv
	Estimate	Lower CI bound	Upper CI bound	P-value			Estimate	Lower CI bound	Upper CI bound	P-value			Estimate	Lower CI bound	Upper CI bound	P-value			Estimate	Lower CI bound	Upper CI bound	P-value
ACME (control)	-0.204403	-0.917386	0.483337	0.558		ACME (control)	-0.125228	-0.887601	0.617005	0.748		ACME (control)	-0.280012	-1.88883	1.28702	0.756		ACME (control)	0.000117498	-0.000118716	0.000415775	0.384
ACME (treated)	-0.204403	-0.917386	0.483337	0.558		ACME (treated)	-0.125228	-0.887601	0.617005	0.748		ACME (treated)	-0.280012	-1.88883	1.28702	0.756		ACME (treated)	0.000117498	-0.000118716	0.000415775	0.384
ADE (control)	-4.71612	-5.57301	-3.78128	< 0.0001		ADE (control)	-9.62515	-11.4111	-7.8009	< 0.0001		ADE (control)	-3.53051	-5.56309	-1.37199	< 0.0001		ADE (control)	0.0027564	0.00215367	0.00340834	< 0.0001
ADE (treated)	-4.71612	-5.57301	-3.78128	< 0.0001		ADE (treated)	-9.62515	-11.4111	-7.8009	< 0.0001		ADE (treated)	-3.53051	-5.56309	-1.37199	< 0.0001		ADE (treated)	0.0027564	0.00215367	0.00340834	< 0.0001
Total effect	-4.92052	-5.55594	-4.19916	< 0.0001		Total effect	-9.75037	-11.3756	-8.16345	< 0.0001		Total effect	-3.81052	-5.35032	-2.21632	< 0.0001		Total effect	0.0028739	0.00221696	0.00355497	< 0.0001
Prop. mediated (control)	0.0395346	-0.0984541	0.180462	0.558		Prop. mediated (control)	0.0124354	-0.0651132	0.0945211	0.748		Prop. mediated (control)	0.0708923	-0.399005	0.51563	0.756		Prop. mediated (control)	0.0385129	-0.049814	0.141791	0.384
Prop. mediated (treated)	0.0395346	-0.0984541	0.180462	0.558		Prop. mediated (treated)	0.0124354	-0.0651132	0.0945211	0.748		Prop. mediated (treated)	0.0708923	-0.399005	0.51563	0.756		Prop. mediated (treated)	0.0385129	-0.049814	0.141791	0.384
ACME (average)	-0.204403	-0.917386	0.483337	0.558		ACME (average)	-0.125228	-0.887601	0.617005	0.748		ACME (average)	-0.280012	-1.88883	1.28702	0.756		ACME (average)	0.000117498	-0.000118716	0.000415775	0.384
ADE (average)	-4.71612	-5.57301	-3.78128	< 0.0001		ADE (average)	-9.62515	-11.4111	-7.8009	< 0.0001		ADE (average)	-3.53051	-5.56309	-1.37199	< 0.0001		ADE (average)	0.0027564	0.00215367	0.00340834	< 0.0001
Prop. mediated (average)	0.0395346	-0.0984541	0.180462	0.558		Prop. mediated (average)	0.0124354	-0.0651132	0.0945211	0.748		Prop. mediated (average)	0.0708923	-0.399005	0.51563	0.756		Prop. mediated (average)	0.0385129	-0.049814	0.141791	0.384
ELC_Intercept_CingulumhippocampusR_beta.csv						NVDQ_Intercept_CingulumhippocampusR_beta.csv						VDQ_Intercept_CingulumhippocampusR_beta.csv						VDQ_Slope_CingulumhippocampusR_beta.csv
	Estimate	Lower CI bound	Upper CI bound	P-value			Estimate	Lower CI bound	Upper CI bound	P-value			Estimate	Lower CI bound	Upper CI bound	P-value			Estimate	Lower CI bound	Upper CI bound	P-value
ACME (control)	-4.04511	-4.07253	-4.01848	< 0.0001		ACME (control)	-4.79372	-4.81598	-4.77234	< 0.0001		ACME (control)	-3.99411	-4.05049	-3.9368	< 0.0001		ACME (control)	-0.000499294	-0.000500781	-0.000497718	< 0.0001
ACME (treated)	-4.04511	-4.07253	-4.01848	< 0.0001		ACME (treated)	-4.79372	-4.81598	-4.77234	< 0.0001		ACME (treated)	-3.99411	-4.05049	-3.9368	< 0.0001		ACME (treated)	-0.000499294	-0.000500781	-0.000497718	< 0.0001
ADE (control)	-0.87477	-1.53821	-0.224047	0.01		ADE (control)	-4.9559	-6.53955	-3.35368	< 0.0001		ADE (control)	0.168051	-1.33186	1.63907	0.83		ADE (control)	0.00337488	0.00272136	0.0040678	< 0.0001
ADE (treated)	-0.87477	-1.53821	-0.224047	0.01		ADE (treated)	-4.9559	-6.53955	-3.35368	< 0.0001		ADE (treated)	0.168051	-1.33186	1.63907	0.83		ADE (treated)	0.00337488	0.00272136	0.0040678	< 0.0001
Total effect	-4.91988	-5.60774	-4.24145	< 0.0001		Total effect	-9.74962	-11.3524	-8.14317	< 0.0001		Total effect	-3.82606	-5.38542	-2.31512	< 0.0001		Total effect	0.00287558	0.00222057	0.00357008	< 0.0001
Prop. mediated (control)	0.822359	0.725838	0.947177	< 0.0001		Prop. mediated (control)	0.4915	0.423605	0.588149	< 0.0001		Prop. mediated (control)	1.04424	0.752817	1.70763	< 0.0001		Prop. mediated (control)	-0.174519	-0.225519	-0.139414	< 0.0001
Prop. mediated (treated)	0.822359	0.725838	0.947177	< 0.0001		Prop. mediated (treated)	0.4915	0.423605	0.588149	< 0.0001		Prop. mediated (treated)	1.04424	0.752817	1.70763	< 0.0001		Prop. mediated (treated)	-0.174519	-0.225519	-0.139414	< 0.0001
ACME (average)	-4.04511	-4.07253	-4.01848	< 0.0001		ACME (average)	-4.79372	-4.81598	-4.77234	< 0.0001		ACME (average)	-3.99411	-4.05049	-3.9368	< 0.0001		ACME (average)	-0.000499294	-0.000500781	-0.000497718	< 0.0001
ADE (average)	-0.87477	-1.53821	-0.224047	0.01		ADE (average)	-4.9559	-6.53955	-3.35368	< 0.0001		ADE (average)	0.168051	-1.33186	1.63907	0.83		ADE (average)	0.00337488	0.00272136	0.0040678	< 0.0001
Prop. mediated (average)	0.822359	0.725838	0.947177	< 0.0001		Prop. mediated (average)	0.4915	0.423605	0.588149	< 0.0001		Prop. mediated (average)	1.04424	0.752817	1.70763	< 0.0001		Prop. mediated (average)	-0.174519	-0.225519	-0.139414	< 0.0001
ELC_Intercept_CingulumhippocampusR_delta.csv						NVDQ_Intercept_CingulumhippocampusR_delta.csv						VDQ_Intercept_CingulumhippocampusR_delta.csv						VDQ_Slope_CingulumhippocampusR_delta.csv
	Estimate	Lower CI bound	Upper CI bound	P-value			Estimate	Lower CI bound	Upper CI bound	P-value			Estimate	Lower CI bound	Upper CI bound	P-value			Estimate	Lower CI bound	Upper CI bound	P-value
ACME (control)	-3.52209e-05	-3.59602e-05	-3.4498e-05	< 0.0001		ACME (control)	-4.48088e-05	-4.60987e-05	-4.35168e-05	< 0.0001		ACME (control)	-3.39637e-05	-3.54905e-05	-3.2395e-05	< 0.0001		ACME (control)	-1.61275e-09	-2.12522e-09	-1.10455e-09	< 0.0001
ACME (treated)	-3.52209e-05	-3.59602e-05	-3.4498e-05	< 0.0001		ACME (treated)	-4.48088e-05	-4.60987e-05	-4.35168e-05	< 0.0001		ACME (treated)	-3.39637e-05	-3.54905e-05	-3.2395e-05	< 0.0001		ACME (treated)	-1.61275e-09	-2.12522e-09	-1.10455e-09	< 0.0001
ADE (control)	-4.92212	-5.5956	-4.24631	< 0.0001		ADE (control)	-9.74541	-11.2992	-8.22051	< 0.0001		ADE (control)	-3.82242	-5.29124	-2.36287	< 0.0001		ADE (control)	0.00287598	0.00223746	0.00350919	< 0.0001
ADE (treated)	-4.92212	-5.5956	-4.24631	< 0.0001		ADE (treated)	-9.74541	-11.2992	-8.22051	< 0.0001		ADE (treated)	-3.82242	-5.29124	-2.36287	< 0.0001		ADE (treated)	0.00287598	0.00223746	0.00350919	< 0.0001
Total effect	-4.92215	-5.59564	-4.24635	< 0.0001		Total effect	-9.74545	-11.2993	-8.22055	< 0.0001		Total effect	-3.82246	-5.29127	-2.3629	< 0.0001		Total effect	0.00287598	0.00223745	0.00350919	< 0.0001
Prop. mediated (control)	7.14662e-06	6.42631e-06	8.12878e-06	< 0.0001		Prop. mediated (control)	4.59767e-06	4.0842e-06	5.28927e-06	< 0.0001		Prop. mediated (control)	8.87376e-06	6.72047e-06	1.3701e-05	< 0.0001		Prop. mediated (control)	-5.64781e-07	-9.49838e-07	-3.14759e-07	< 0.0001
Prop. mediated (treated)	7.14662e-06	6.42631e-06	8.12878e-06	< 0.0001		Prop. mediated (treated)	4.59767e-06	4.0842e-06	5.28927e-06	< 0.0001		Prop. mediated (treated)	8.87376e-06	6.72047e-06	1.3701e-05	< 0.0001		Prop. mediated (treated)	-5.64781e-07	-9.49838e-07	-3.14759e-07	< 0.0001
ACME (average)	-3.52209e-05	-3.59602e-05	-3.4498e-05	< 0.0001		ACME (average)	-4.48088e-05	-4.60987e-05	-4.35168e-05	< 0.0001		ACME (average)	-3.39637e-05	-3.54905e-05	-3.2395e-05	< 0.0001		ACME (average)	-1.61275e-09	-2.12522e-09	-1.10455e-09	< 0.0001
ADE (average)	-4.92212	-5.5956	-4.24631	< 0.0001		ADE (average)	-9.74541	-11.2992	-8.22051	< 0.0001		ADE (average)	-3.82242	-5.29124	-2.36287	< 0.0001		ADE (average)	0.00287598	0.00223746	0.00350919	< 0.0001
Prop. mediated (average)	7.14662e-06	6.42631e-06	8.12878e-06	< 0.0001		Prop. mediated (average)	4.59767e-06	4.0842e-06	5.28927e-06	< 0.0001		Prop. mediated (average)	8.87376e-06	6.72047e-06	1.3701e-05	< 0.0001		Prop. mediated (average)	-5.64781e-07	-9.49838e-07	-3.14759e-07	< 0.0001
ELC_Intercept_CingulumhippocampusR_gamma.csv						NVDQ_Intercept_CingulumhippocampusR_gamma.csv						VDQ_Intercept_CingulumhippocampusR_gamma.csv						VDQ_Slope_CingulumhippocampusR_gamma.csv
	Estimate	Lower CI bound	Upper CI bound	P-value			Estimate	Lower CI bound	Upper CI bound	P-value			Estimate	Lower CI bound	Upper CI bound	P-value			Estimate	Lower CI bound	Upper CI bound	P-value
ACME (control)	1.21965	-0.257146	2.77068	0.116		ACME (control)	0.859109	-0.35516	2.10834	0.184		ACME (control)	2.05558	-0.971756	5.32307	0.2		ACME (control)	9.87028e-20	-8.44918e-18	1.08344e-17	0.84
ACME (treated)	1.21965	-0.257146	2.77068	0.116		ACME (treated)	0.859109	-0.35516	2.10834	0.184		ACME (treated)	2.05558	-0.971756	5.32307	0.2		ACME (treated)	1.03887e-19	-8.44918e-18	1.08344e-17	0.812
ADE (control)	-6.11203	-7.71769	-4.49011	< 0.0001		ADE (control)	-10.5976	-12.5733	-8.69641	< 0.0001		ADE (control)	-5.8002	-9.10086	-2.44615	0.004		ADE (control)	0.0028753	0.00219425	0.00358998	< 0.0001
ADE (treated)	-6.11203	-7.71769	-4.49011	< 0.0001		ADE (treated)	-10.5976	-12.5733	-8.69641	< 0.0001		ADE (treated)	-5.8002	-9.10086	-2.44615	0.004		ADE (treated)	0.0028753	0.00219425	0.00358998	< 0.0001
Total effect	-4.89238	-5.56509	-4.18419	< 0.0001		Total effect	-9.73848	-11.2113	-8.19546	< 0.0001		Total effect	-3.74461	-5.31567	-2.17423	< 0.0001		Total effect	0.0028753	0.00219425	0.00358998	< 0.0001
Prop. mediated (control)	-0.2503	-0.587005	0.0512879	0.116		Prop. mediated (control)	-0.0896849	-0.222164	0.034109	0.184		Prop. mediated (control)	-0.542858	-1.67311	0.292781	0.2		Prop. mediated (control)	< 0.0001	-2.91942e-15	3.74856e-15	0.84
Prop. mediated (treated)	-0.2503	-0.587005	0.0512879	0.116		Prop. mediated (treated)	-0.0896849	-0.222164	0.034109	0.184		Prop. mediated (treated)	-0.542858	-1.67311	0.292781	0.2		Prop. mediated (treated)	< 0.0001	-2.92052e-15	3.74856e-15	0.812
ACME (average)	1.21965	-0.257146	2.77068	0.116		ACME (average)	0.859109	-0.35516	2.10834	0.184		ACME (average)	2.05558	-0.971756	5.32307	0.2		ACME (average)	1.01295e-19	-8.44918e-18	1.08344e-17	0.84
ADE (average)	-6.11203	-7.71769	-4.49011	< 0.0001		ADE (average)	-10.5976	-12.5733	-8.69641	< 0.0001		ADE (average)	-5.8002	-9.10086	-2.44615	0.004		ADE (average)	0.0028753	0.00219425	0.00358998	< 0.0001
Prop. mediated (average)	-0.2503	-0.587005	0.0512879	0.116		Prop. mediated (average)	-0.0896849	-0.222164	0.034109	0.184		Prop. mediated (average)	-0.542858	-1.67311	0.292781	0.2		Prop. mediated (average)	< 0.0001	-2.92002e-15	3.74856e-15	0.84
ELC_Intercept_CorticospinaltractL_alpha.csv						NVDQ_Intercept_CorticospinaltractL_alpha.csv						VDQ_Intercept_CorticospinaltractL_alpha.csv						VDQ_Slope_CorticospinaltractL_alpha.csv
	Estimate	Lower CI bound	Upper CI bound	P-value			Estimate	Lower CI bound	Upper CI bound	P-value			Estimate	Lower CI bound	Upper CI bound	P-value			Estimate	Lower CI bound	Upper CI bound	P-value
ACME (control)	0.134133	-1.77599	1.82875	0.858		ACME (control)	0.145996	-1.18561	1.41207	0.812		ACME (control)	-1.43618	-6.23461	3.15442	0.572		ACME (control)	1.54224e-19	-4.16596e-17	3.87743e-17	0.918
ACME (treated)	0.134133	-1.77599	1.82875	0.858		ACME (treated)	0.145996	-1.18561	1.41207	0.812		ACME (treated)	-1.43618	-6.23461	3.15442	0.572		ACME (treated)	1.46667e-19	-4.16598e-17	3.87743e-17	0.902
ADE (control)	-5.03056	-6.74575	-3.12381	< 0.0001		ADE (control)	-9.85676	-11.7779	-7.90696	< 0.0001		ADE (control)	-2.33745	-6.80626	2.7672	0.338		ADE (control)	0.00287587	0.00226341	0.00354283	< 0.0001
ADE (treated)	-5.03056	-6.74575	-3.12381	< 0.0001		ADE (treated)	-9.85676	-11.7779	-7.90696	< 0.0001		ADE (treated)	-2.33745	-6.80626	2.7672	0.338		ADE (treated)	0.00287587	0.00226341	0.00354283	< 0.0001
Total effect	-4.89642	-5.57316	-4.18397	< 0.0001		Total effect	-9.71076	-11.2172	-8.18505	< 0.0001		Total effect	-3.77363	-5.29191	-2.2073	< 0.0001		Total effect	0.00287587	0.00226341	0.00354283	< 0.0001
Prop. mediated (control)	-0.0381121	-0.406572	0.363281	0.858		Prop. mediated (control)	-0.0140185	-0.145578	0.120459	0.812		Prop. mediated (control)	0.338406	-0.928759	1.93099	0.572		Prop. mediated (control)	< 0.0001	-1.32059e-14	1.32395e-14	0.918
Prop. mediated (treated)	-0.0381121	-0.406572	0.363281	0.858		Prop. mediated (treated)	-0.0140185	-0.145578	0.120459	0.812		Prop. mediated (treated)	0.338406	-0.928759	1.93099	0.572		Prop. mediated (treated)	< 0.0001	-1.31702e-14	1.32395e-14	0.902
ACME (average)	0.134133	-1.77599	1.82875	0.858		ACME (average)	0.145996	-1.18561	1.41207	0.812		ACME (average)	-1.43618	-6.23461	3.15442	0.572		ACME (average)	1.50446e-19	-4.16597e-17	3.87743e-17	0.918
ADE (average)	-5.03056	-6.74575	-3.12381	< 0.0001		ADE (average)	-9.85676	-11.7779	-7.90696	< 0.0001		ADE (average)	-2.33745	-6.80626	2.7672	0.338		ADE (average)	0.00287587	0.00226341	0.00354283	< 0.0001
Prop. mediated (average)	-0.0381121	-0.406572	0.363281	0.858		Prop. mediated (average)	-0.0140185	-0.145578	0.120459	0.812		Prop. mediated (average)	0.338406	-0.928759	1.93099	0.572		Prop. mediated (average)	< 0.0001	-1.3188e-14	1.32395e-14	0.918
ELC_Intercept_CorticospinaltractL_beta.csv						NVDQ_Intercept_CorticospinaltractL_beta.csv						VDQ_Intercept_CorticospinaltractL_beta.csv						VDQ_Slope_CorticospinaltractL_beta.csv
	Estimate	Lower CI bound	Upper CI bound	P-value			Estimate	Lower CI bound	Upper CI bound	P-value			Estimate	Lower CI bound	Upper CI bound	P-value			Estimate	Lower CI bound	Upper CI bound	P-value
ACME (control)	0.00728265	-0.0470076	0.100569	0.964		ACME (control)	0.0656022	-0.283902	0.685918	0.874		ACME (control)	-0.0628152	-0.316277	0.139422	0.514		ACME (control)	-4.82344e-05	-0.00022123	8.02714e-05	0.472
ACME (treated)	0.00728265	-0.0470076	0.100569	0.964		ACME (treated)	0.0656022	-0.283902	0.685918	0.874		ACME (treated)	-0.0628152	-0.316277	0.139422	0.514		ACME (treated)	-4.82344e-05	-0.00022123	8.02714e-05	0.472
ADE (control)	-4.91403	-5.6504	-4.19002	< 0.0001		ADE (control)	-9.7772	-11.3442	-8.20639	< 0.0001		ADE (control)	-3.7071	-5.43013	-2.13199	< 0.0001		ADE (control)	0.00295207	0.00228718	0.003662	< 0.0001
ADE (treated)	-4.91403	-5.6504	-4.19002	< 0.0001		ADE (treated)	-9.7772	-11.3442	-8.20639	< 0.0001		ADE (treated)	-3.7071	-5.43013	-2.13199	< 0.0001		ADE (treated)	0.00295207	0.00228718	0.003662	< 0.0001
Total effect	-4.90675	-5.62331	-4.18797	< 0.0001		Total effect	-9.7116	-11.3586	-8.08619	< 0.0001		Total effect	-3.76992	-5.44605	-2.17592	< 0.0001		Total effect	0.00290384	0.00219074	0.00366271	< 0.0001
Prop. mediated (control)	-5.00302e-05	-0.0213896	0.00973546	0.964		Prop. mediated (control)	-0.001085	-0.07296	0.0278392	0.874		Prop. mediated (control)	0.0119817	-0.0385715	0.0947917	0.514		Prop. mediated (control)	-0.0133636	-0.0847961	0.026989	0.472
Prop. mediated (treated)	-5.00302e-05	-0.0213896	0.00973546	0.964		Prop. mediated (treated)	-0.001085	-0.07296	0.0278392	0.874		Prop. mediated (treated)	0.0119817	-0.0385715	0.0947917	0.514		Prop. mediated (treated)	-0.0133636	-0.0847961	0.026989	0.472
ACME (average)	0.00728265	-0.0470076	0.100569	0.964		ACME (average)	0.0656022	-0.283902	0.685918	0.874		ACME (average)	-0.0628152	-0.316277	0.139422	0.514		ACME (average)	-4.82344e-05	-0.00022123	8.02714e-05	0.472
ADE (average)	-4.91403	-5.6504	-4.19002	< 0.0001		ADE (average)	-9.7772	-11.3442	-8.20639	< 0.0001		ADE (average)	-3.7071	-5.43013	-2.13199	< 0.0001		ADE (average)	0.00295207	0.00228718	0.003662	< 0.0001
Prop. mediated (average)	-5.00302e-05	-0.0213896	0.00973546	0.964		Prop. mediated (average)	-0.001085	-0.07296	0.0278392	0.874		Prop. mediated (average)	0.0119817	-0.0385715	0.0947917	0.514		Prop. mediated (average)	-0.0133636	-0.0847961	0.026989	0.472
ELC_Intercept_CorticospinaltractL_delta.csv						NVDQ_Intercept_CorticospinaltractL_delta.csv						VDQ_Intercept_CorticospinaltractL_delta.csv						VDQ_Slope_CorticospinaltractL_delta.csv
	Estimate	Lower CI bound	Upper CI bound	P-value			Estimate	Lower CI bound	Upper CI bound	P-value			Estimate	Lower CI bound	Upper CI bound	P-value			Estimate	Lower CI bound	Upper CI bound	P-value
ACME (control)	-0.151049	-2.40776	2.57815	0.884		ACME (control)	3.904	-8.80869	17.1772	0.538		ACME (control)	-0.667975	-7.36291	6.90713	0.816		ACME (control)	-0.000897936	-0.0070296	0.00565181	0.756
ACME (treated)	-0.151049	-2.40776	2.57815	0.884		ACME (treated)	3.904	-8.80869	17.1772	0.538		ACME (treated)	-0.667975	-7.36291	6.90713	0.816		ACME (treated)	-0.000897936	-0.0070296	0.00565181	0.756
ADE (control)	-4.74431	-7.43295	-2.36154	< 0.0001		ADE (control)	-13.6935	-27.1392	-0.87064	0.032		ADE (control)	-3.10474	-10.5989	3.78567	0.37		ADE (control)	0.00375812	-0.00307636	0.0101737	0.256
ADE (treated)	-4.74431	-7.43295	-2.36154	< 0.0001		ADE (treated)	-13.6935	-27.1392	-0.87064	0.032		ADE (treated)	-3.10474	-10.5989	3.78567	0.37		ADE (treated)	0.00375812	-0.00307636	0.0101737	0.256
Total effect	-4.89536	-5.55069	-4.15523	< 0.0001		Total effect	-9.78946	-11.3499	-8.26751	< 0.0001		Total effect	-3.77272	-5.24606	-2.23593	< 0.0001		Total effect	0.00286018	0.00215982	0.00348401	< 0.0001
Prop. mediated (control)	0.0383307	-0.53326	0.500114	0.884		Prop. mediated (control)	-0.366618	-1.79011	0.912139	0.538		Prop. mediated (control)	0.221165	-1.83007	2.10231	0.816		Prop. mediated (control)	-0.344805	-2.41583	2.22323	0.756
Prop. mediated (treated)	0.0383307	-0.53326	0.500114	0.884		Prop. mediated (treated)	-0.366618	-1.79011	0.912139	0.538		Prop. mediated (treated)	0.221165	-1.83007	2.10231	0.816		Prop. mediated (treated)	-0.344805	-2.41583	2.22323	0.756
ACME (average)	-0.151049	-2.40776	2.57815	0.884		ACME (average)	3.904	-8.80869	17.1772	0.538		ACME (average)	-0.667975	-7.36291	6.90713	0.816		ACME (average)	-0.000897936	-0.0070296	0.00565181	0.756
ADE (average)	-4.74431	-7.43295	-2.36154	< 0.0001		ADE (average)	-13.6935	-27.1392	-0.87064	0.032		ADE (average)	-3.10474	-10.5989	3.78567	0.37		ADE (average)	0.00375812	-0.00307636	0.0101737	0.256
Prop. mediated (average)	0.0383307	-0.53326	0.500114	0.884		Prop. mediated (average)	-0.366618	-1.79011	0.912139	0.538		Prop. mediated (average)	0.221165	-1.83007	2.10231	0.816		Prop. mediated (average)	-0.344805	-2.41583	2.22323	0.756
ELC_Intercept_CorticospinaltractL_gamma.csv						NVDQ_Intercept_CorticospinaltractL_gamma.csv						VDQ_Intercept_CorticospinaltractL_gamma.csv						VDQ_Slope_CorticospinaltractL_gamma.csv
	Estimate	Lower CI bound	Upper CI bound	P-value			Estimate	Lower CI bound	Upper CI bound	P-value			Estimate	Lower CI bound	Upper CI bound	P-value			Estimate	Lower CI bound	Upper CI bound	P-value
ACME (control)	-0.0530799	-1.30263	1.06098	0.934		ACME (control)	-0.0177295	-1.0004	0.96454	0.92		ACME (control)	-0.148519	-3.26087	2.1558	0.984		ACME (control)	1.09297e-19	-5.85273e-18	6.9754e-18	0.878
ACME (treated)	-0.0530799	-1.30263	1.06098	0.934		ACME (treated)	-0.0177295	-1.0004	0.96454	0.92		ACME (treated)	-0.148519	-3.26087	2.1558	0.984		ACME (treated)	1.05906e-19	-5.85347e-18	6.9754e-18	0.864
ADE (control)	-4.85052	-6.10524	-3.50061	< 0.0001		ADE (control)	-9.74133	-11.4539	-8.04507	< 0.0001		ADE (control)	-3.6433	-6.3583	-0.508992	0.028		ADE (control)	0.00288003	0.00227441	0.00353221	< 0.0001
ADE (treated)	-4.85052	-6.10524	-3.50061	< 0.0001		ADE (treated)	-9.74133	-11.4539	-8.04507	< 0.0001		ADE (treated)	-3.6433	-6.3583	-0.508992	0.028		ADE (treated)	0.00288003	0.00227441	0.00353221	< 0.0001
Total effect	-4.9036	-5.58659	-4.24333	< 0.0001		Total effect	-9.75906	-11.2223	-8.33681	< 0.0001		Total effect	-3.79182	-5.50416	-2.2496	< 0.0001		Total effect	0.00288003	0.00227441	0.00353221	< 0.0001
Prop. mediated (control)	0.0104385	-0.223998	0.264828	0.934		Prop. mediated (control)	0.00293087	-0.103233	0.100022	0.92		Prop. mediated (control)	0.00394079	-0.622097	0.856492	0.984		Prop. mediated (control)	< 0.0001	-2.01333e-15	2.46697e-15	0.878
Prop. mediated (treated)	0.0104385	-0.223998	0.264828	0.934		Prop. mediated (treated)	0.00293087	-0.103233	0.100022	0.92		Prop. mediated (treated)	0.00394079	-0.622097	0.856492	0.984		Prop. mediated (treated)	< 0.0001	-2.01333e-15	2.46697e-15	0.864
ACME (average)	-0.0530799	-1.30263	1.06098	0.934		ACME (average)	-0.0177295	-1.0004	0.96454	0.92		ACME (average)	-0.148519	-3.26087	2.1558	0.984		ACME (average)	1.07602e-19	-5.85322e-18	6.9754e-18	0.878
ADE (average)	-4.85052	-6.10524	-3.50061	< 0.0001		ADE (average)	-9.74133	-11.4539	-8.04507	< 0.0001		ADE (average)	-3.6433	-6.3583	-0.508992	0.028		ADE (average)	0.00288003	0.00227441	0.00353221	< 0.0001
Prop. mediated (average)	0.0104385	-0.223998	0.264828	0.934		Prop. mediated (average)	0.00293087	-0.103233	0.100022	0.92		Prop. mediated (average)	0.00394079	-0.622097	0.856492	0.984		Prop. mediated (average)	< 0.0001	-2.01333e-15	2.46697e-15	0.878
ELC_Intercept_CorticospinaltractR_alpha.csv						NVDQ_Intercept_CorticospinaltractR_alpha.csv						VDQ_Intercept_CorticospinaltractR_alpha.csv						VDQ_Slope_CorticospinaltractR_alpha.csv
	Estimate	Lower CI bound	Upper CI bound	P-value			Estimate	Lower CI bound	Upper CI bound	P-value			Estimate	Lower CI bound	Upper CI bound	P-value			Estimate	Lower CI bound	Upper CI bound	P-value
ACME (control)	-1.04527	-6.07443	3.94449	0.696		ACME (control)	-1.81659	-10.9179	5.87308	0.744		ACME (control)	-2.50439	-16.8881	9.45185	0.72		ACME (control)	0.00189566	-0.00124536	0.00501463	0.266
ACME (treated)	-1.04527	-6.07443	3.94449	0.696		ACME (treated)	-1.81659	-10.9179	5.87308	0.744		ACME (treated)	-2.50439	-16.8881	9.45185	0.72		ACME (treated)	0.00189566	-0.00124536	0.00501463	0.266
ADE (control)	-3.84951	-8.57789	1.38531	0.132		ADE (control)	-7.88959	-16.058	1.28788	0.1		ADE (control)	-1.2528	-12.8937	12.9903	0.818		ADE (control)	0.00101429	-0.00210604	0.00409026	0.552
ADE (treated)	-3.84951	-8.57789	1.38531	0.132		ADE (treated)	-7.88959	-16.058	1.28788	0.1		ADE (treated)	-1.2528	-12.8937	12.9903	0.818		ADE (treated)	0.00101429	-0.00210604	0.00409026	0.552
Total effect	-4.89478	-5.60049	-4.26075	< 0.0001		Total effect	-9.70618	-11.2564	-8.04008	< 0.0001		Total effect	-3.75719	-5.32966	-2.16902	< 0.0001		Total effect	0.00290995	0.00225766	0.00362178	< 0.0001
Prop. mediated (control)	0.22702	-0.855484	1.27093	0.696		Prop. mediated (control)	0.151443	-0.581344	1.1412	0.744		Prop. mediated (control)	0.608738	-2.91405	4.54828	0.72		Prop. mediated (control)	0.658996	-0.463881	1.70624	0.266
Prop. mediated (treated)	0.22702	-0.855484	1.27093	0.696		Prop. mediated (treated)	0.151443	-0.581344	1.1412	0.744		Prop. mediated (treated)	0.608738	-2.91405	4.54828	0.72		Prop. mediated (treated)	0.658996	-0.463881	1.70624	0.266
ACME (average)	-1.04527	-6.07443	3.94449	0.696		ACME (average)	-1.81659	-10.9179	5.87308	0.744		ACME (average)	-2.50439	-16.8881	9.45185	0.72		ACME (average)	0.00189566	-0.00124536	0.00501463	0.266
ADE (average)	-3.84951	-8.57789	1.38531	0.132		ADE (average)	-7.88959	-16.058	1.28788	0.1		ADE (average)	-1.2528	-12.8937	12.9903	0.818		ADE (average)	0.00101429	-0.00210604	0.00409026	0.552
Prop. mediated (average)	0.22702	-0.855484	1.27093	0.696		Prop. mediated (average)	0.151443	-0.581344	1.1412	0.744		Prop. mediated (average)	0.608738	-2.91405	4.54828	0.72		Prop. mediated (average)	0.658996	-0.463881	1.70624	0.266
ELC_Intercept_CorticospinaltractR_beta.csv						NVDQ_Intercept_CorticospinaltractR_beta.csv						VDQ_Intercept_CorticospinaltractR_beta.csv						VDQ_Slope_CorticospinaltractR_beta.csv
	Estimate	Lower CI bound	Upper CI bound	P-value			Estimate	Lower CI bound	Upper CI bound	P-value			Estimate	Lower CI bound	Upper CI bound	P-value			Estimate	Lower CI bound	Upper CI bound	P-value
ACME (control)	11.6289	11.5704	11.6842	< 0.0001		ACME (control)	13.6337	13.5633	13.6959	< 0.0001		ACME (control)	11.5219	11.3997	11.633	< 0.0001		ACME (control)	0.00156547	0.00154526	0.00158686	< 0.0001
ACME (treated)	11.6289	11.5704	11.6842	< 0.0001		ACME (treated)	13.6337	13.5633	13.6959	< 0.0001		ACME (treated)	11.5219	11.3997	11.633	< 0.0001		ACME (treated)	0.00156547	0.00154526	0.00158686	< 0.0001
ADE (control)	-16.5408	-17.2788	-15.764	< 0.0001		ADE (control)	-23.3955	-24.9322	-21.7528	< 0.0001		ADE (control)	-15.3292	-16.9306	-13.5561	< 0.0001		ADE (control)	0.00131883	0.000679206	0.00199593	< 0.0001
ADE (treated)	-16.5408	-17.2788	-15.764	< 0.0001		ADE (treated)	-23.3955	-24.9322	-21.7528	< 0.0001		ADE (treated)	-15.3292	-16.9306	-13.5561	< 0.0001		ADE (treated)	0.00131883	0.000679206	0.00199593	< 0.0001
Total effect	-4.91192	-5.59323	-4.20315	< 0.0001		Total effect	-9.76173	-11.3149	-8.105	< 0.0001		Total effect	-3.80734	-5.31371	-2.14147	< 0.0001		Total effect	0.0028843	0.00222446	0.00358279	< 0.0001
Prop. mediated (control)	-2.36268	-2.75924	-2.08676	< 0.0001		Prop. mediated (control)	-1.39576	-1.68324	-1.20242	< 0.0001		Prop. mediated (control)	-3.00599	-5.36125	-2.18637	< 0.0001		Prop. mediated (control)	0.543862	0.442911	0.694665	< 0.0001
Prop. mediated (treated)	-2.36268	-2.75924	-2.08676	< 0.0001		Prop. mediated (treated)	-1.39576	-1.68324	-1.20242	< 0.0001		Prop. mediated (treated)	-3.00599	-5.36125	-2.18637	< 0.0001		Prop. mediated (treated)	0.543862	0.442911	0.694665	< 0.0001
ACME (average)	11.6289	11.5704	11.6842	< 0.0001		ACME (average)	13.6337	13.5633	13.6959	< 0.0001		ACME (average)	11.5219	11.3997	11.633	< 0.0001		ACME (average)	0.00156547	0.00154526	0.00158686	< 0.0001
ADE (average)	-16.5408	-17.2788	-15.764	< 0.0001		ADE (average)	-23.3955	-24.9322	-21.7528	< 0.0001		ADE (average)	-15.3292	-16.9306	-13.5561	< 0.0001		ADE (average)	0.00131883	0.000679206	0.00199593	< 0.0001
Prop. mediated (average)	-2.36268	-2.75924	-2.08676	< 0.0001		Prop. mediated (average)	-1.39576	-1.68324	-1.20242	< 0.0001		Prop. mediated (average)	-3.00599	-5.36125	-2.18637	< 0.0001		Prop. mediated (average)	0.543862	0.442911	0.694665	< 0.0001
ELC_Intercept_CorticospinaltractR_delta.csv						NVDQ_Intercept_CorticospinaltractR_delta.csv						VDQ_Intercept_CorticospinaltractR_delta.csv						VDQ_Slope_CorticospinaltractR_delta.csv
	Estimate	Lower CI bound	Upper CI bound	P-value			Estimate	Lower CI bound	Upper CI bound	P-value			Estimate	Lower CI bound	Upper CI bound	P-value			Estimate	Lower CI bound	Upper CI bound	P-value
ACME (control)	2.81254	-10.9574	18.3841	0.73		ACME (control)	3.08573	-8.11621	14.4162	0.588		ACME (control)	15.0834	-21.6384	58.6232	0.452		ACME (control)	4.27966e-18	-2.07929e-16	2.28878e-16	0.958
ACME (treated)	2.81254	-10.9574	18.3841	0.73		ACME (treated)	3.08573	-8.11621	14.4162	0.588		ACME (treated)	15.0834	-21.6384	58.6232	0.452		ACME (treated)	4.27567e-18	-2.07929e-16	2.28878e-16	0.954
ADE (control)	-7.71055	-23.1211	6.11277	0.308		ADE (control)	-12.8209	-24.3882	-1.38605	0.02		ADE (control)	-18.8616	-62.5814	18.4005	0.344		ADE (control)	0.00288134	0.00221359	0.00359344	< 0.0001
ADE (treated)	-7.71055	-23.1211	6.11277	0.308		ADE (treated)	-12.8209	-24.3882	-1.38605	0.02		ADE (treated)	-18.8616	-62.5814	18.4005	0.344		ADE (treated)	0.00288134	0.00221359	0.00359344	< 0.0001
Total effect	-4.89801	-5.61076	-4.18977	< 0.0001		Total effect	-9.73519	-11.2467	-8.09021	< 0.0001		Total effect	-3.77814	-5.41008	-2.17683	< 0.0001		Total effect	0.00288134	0.00221359	0.00359344	< 0.0001
Prop. mediated (control)	-0.531069	-3.9628	2.26937	0.73		Prop. mediated (control)	-0.294722	-1.453	0.835439	0.588		Prop. mediated (control)	-3.70054	-17.6646	6.79716	0.452		Prop. mediated (control)	2.41335e-16	-7.06595e-14	7.79949e-14	0.958
Prop. mediated (treated)	-0.531069	-3.9628	2.26937	0.73		Prop. mediated (treated)	-0.294722	-1.453	0.835439	0.588		Prop. mediated (treated)	-3.70054	-17.6646	6.79716	0.452		Prop. mediated (treated)	< 0.0001	-7.06587e-14	7.79949e-14	0.954
ACME (average)	2.81254	-10.9574	18.3841	0.73		ACME (average)	3.08573	-8.11621	14.4162	0.588		ACME (average)	15.0834	-21.6384	58.6232	0.452		ACME (average)	4.27767e-18	-2.07929e-16	2.28878e-16	0.958
ADE (average)	-7.71055	-23.1211	6.11277	0.308		ADE (average)	-12.8209	-24.3882	-1.38605	0.02		ADE (average)	-18.8616	-62.5814	18.4005	0.344		ADE (average)	0.00288134	0.00221359	0.00359344	< 0.0001
Prop. mediated (average)	-0.531069	-3.9628	2.26937	0.73		Prop. mediated (average)	-0.294722	-1.453	0.835439	0.588		Prop. mediated (average)	-3.70054	-17.6646	6.79716	0.452		Prop. mediated (average)	1.42657e-16	-7.06591e-14	7.79949e-14	0.958
ELC_Intercept_CorticospinaltractR_gamma.csv						NVDQ_Intercept_CorticospinaltractR_gamma.csv						VDQ_Intercept_CorticospinaltractR_gamma.csv						VDQ_Slope_CorticospinaltractR_gamma.csv
	Estimate	Lower CI bound	Upper CI bound	P-value			Estimate	Lower CI bound	Upper CI bound	P-value			Estimate	Lower CI bound	Upper CI bound	P-value			Estimate	Lower CI bound	Upper CI bound	P-value
ACME (control)	1.2111	-1.90955	4.77939	0.442		ACME (control)	0.639987	-2.09733	3.5281	0.678		ACME (control)	2.33175	-4.24348	9.74427	0.45		ACME (control)	-1.61574e-19	-1.14653e-17	1.08004e-17	0.906
ACME (treated)	1.2111	-1.90955	4.77939	0.442		ACME (treated)	0.639987	-2.09733	3.5281	0.678		ACME (treated)	2.33175	-4.24348	9.74427	0.45		ACME (treated)	-1.73355e-19	-1.14653e-17	1.08004e-17	0.886
ADE (control)	-6.10139	-9.84789	-2.70338	0.004		ADE (control)	-10.352	-13.4863	-7.29427	< 0.0001		ADE (control)	-6.11557	-13.6586	1.01846	0.078		ADE (control)	0.00287788	0.00223244	0.00354789	< 0.0001
ADE (treated)	-6.10139	-9.84789	-2.70338	0.004		ADE (treated)	-10.352	-13.4863	-7.29427	< 0.0001		ADE (treated)	-6.11557	-13.6586	1.01846	0.078		ADE (treated)	0.00287788	0.00223244	0.00354789	< 0.0001
Total effect	-4.89029	-5.5725	-4.14687	< 0.0001		Total effect	-9.71205	-11.2188	-8.24146	< 0.0001		Total effect	-3.78381	-5.24056	-2.19875	< 0.0001		Total effect	0.00287788	0.00223244	0.00354789	< 0.0001
Prop. mediated (control)	-0.23052	-0.959916	0.393816	0.442		Prop. mediated (control)	-0.057003	-0.383087	0.22007	0.678		Prop. mediated (control)	-0.576359	-2.9749	1.34794	0.45		Prop. mediated (control)	< 0.0001	-4.3659e-15	3.61591e-15	0.906
Prop. mediated (treated)	-0.23052	-0.959916	0.393816	0.442		Prop. mediated (treated)	-0.057003	-0.383087	0.22007	0.678		Prop. mediated (treated)	-0.576359	-2.9749	1.34794	0.45		Prop. mediated (treated)	< 0.0001	-4.35555e-15	3.61591e-15	0.886
ACME (average)	1.2111	-1.90955	4.77939	0.442		ACME (average)	0.639987	-2.09733	3.5281	0.678		ACME (average)	2.33175	-4.24348	9.74427	0.45		ACME (average)	-1.67465e-19	-1.14653e-17	1.08004e-17	0.906
ADE (average)	-6.10139	-9.84789	-2.70338	0.004		ADE (average)	-10.352	-13.4863	-7.29427	< 0.0001		ADE (average)	-6.11557	-13.6586	1.01846	0.078		ADE (average)	0.00287788	0.00223244	0.00354789	< 0.0001
Prop. mediated (average)	-0.23052	-0.959916	0.393816	0.442		Prop. mediated (average)	-0.057003	-0.383087	0.22007	0.678		Prop. mediated (average)	-0.576359	-2.9749	1.34794	0.45		Prop. mediated (average)	< 0.0001	-4.36578e-15	3.61591e-15	0.906
ELC_Intercept_ExternalcapsuleL_alpha.csv						NVDQ_Intercept_ExternalcapsuleL_alpha.csv						VDQ_Intercept_ExternalcapsuleL_alpha.csv						VDQ_Slope_ExternalcapsuleL_alpha.csv
	Estimate	Lower CI bound	Upper CI bound	P-value			Estimate	Lower CI bound	Upper CI bound	P-value			Estimate	Lower CI bound	Upper CI bound	P-value			Estimate	Lower CI bound	Upper CI bound	P-value
ACME (control)	-1.13546	-2.1853	-0.0954432	0.034		ACME (control)	-0.903557	-2.04708	0.251895	0.126		ACME (control)	-2.60633	-5.03275	-0.080988	0.05		ACME (control)	5.79096e-05	-0.00019042	0.000318187	0.672
ACME (treated)	-1.13546	-2.1853	-0.0954432	0.034		ACME (treated)	-0.903557	-2.04708	0.251895	0.126		ACME (treated)	-2.60633	-5.03275	-0.080988	0.05		ACME (treated)	5.79096e-05	-0.00019042	0.000318187	0.672
ADE (control)	-3.7724	-4.97699	-2.61635	< 0.0001		ADE (control)	-8.87729	-10.8122	-6.73739	< 0.0001		ADE (control)	-1.18356	-3.89389	1.54081	0.384		ADE (control)	0.00282685	0.00219872	0.00358464	< 0.0001
ADE (treated)	-3.7724	-4.97699	-2.61635	< 0.0001		ADE (treated)	-8.87729	-10.8122	-6.73739	< 0.0001		ADE (treated)	-1.18356	-3.89389	1.54081	0.384		ADE (treated)	0.00282685	0.00219872	0.00358464	< 0.0001
Total effect	-4.90785	-5.59134	-4.21343	< 0.0001		Total effect	-9.78084	-11.2285	-8.24016	< 0.0001		Total effect	-3.78989	-5.33243	-2.15577	< 0.0001		Total effect	0.00288476	0.00227979	0.00360203	< 0.0001
Prop. mediated (control)	0.231064	0.0203887	0.441185	0.034		Prop. mediated (control)	0.0940549	-0.0245682	0.221854	0.126		Prop. mediated (control)	0.688275	0.0193584	1.54149	0.05		Prop. mediated (control)	0.020277	-0.067479	0.112522	0.672
Prop. mediated (treated)	0.231064	0.0203887	0.441185	0.034		Prop. mediated (treated)	0.0940549	-0.0245682	0.221854	0.126		Prop. mediated (treated)	0.688275	0.0193584	1.54149	0.05		Prop. mediated (treated)	0.020277	-0.067479	0.112522	0.672
ACME (average)	-1.13546	-2.1853	-0.0954432	0.034		ACME (average)	-0.903557	-2.04708	0.251895	0.126		ACME (average)	-2.60633	-5.03275	-0.080988	0.05		ACME (average)	5.79096e-05	-0.00019042	0.000318187	0.672
ADE (average)	-3.7724	-4.97699	-2.61635	< 0.0001		ADE (average)	-8.87729	-10.8122	-6.73739	< 0.0001		ADE (average)	-1.18356	-3.89389	1.54081	0.384		ADE (average)	0.00282685	0.00219872	0.00358464	< 0.0001
Prop. mediated (average)	0.231064	0.0203887	0.441185	0.034		Prop. mediated (average)	0.0940549	-0.0245682	0.221854	0.126		Prop. mediated (average)	0.688275	0.0193584	1.54149	0.05		Prop. mediated (average)	0.020277	-0.067479	0.112522	0.672
ELC_Intercept_ExternalcapsuleL_beta.csv						NVDQ_Intercept_ExternalcapsuleL_beta.csv						VDQ_Intercept_ExternalcapsuleL_beta.csv						VDQ_Slope_ExternalcapsuleL_beta.csv
	Estimate	Lower CI bound	Upper CI bound	P-value			Estimate	Lower CI bound	Upper CI bound	P-value			Estimate	Lower CI bound	Upper CI bound	P-value			Estimate	Lower CI bound	Upper CI bound	P-value
ACME (control)	6.14917	6.11156	6.18581	< 0.0001		ACME (control)	7.25156	7.22161	7.28077	< 0.0001		ACME (control)	6.08124	6.00408	6.15729	< 0.0001		ACME (control)	0.000790707	0.000787121	0.00079459	< 0.0001
ACME (treated)	6.14917	6.11156	6.18581	< 0.0001		ACME (treated)	7.25156	7.22161	7.28077	< 0.0001		ACME (treated)	6.08124	6.00408	6.15729	< 0.0001		ACME (treated)	0.000790707	0.000787121	0.00079459	< 0.0001
ADE (control)	-11.0624	-11.808	-10.3275	< 0.0001		ADE (control)	-16.9863	-18.4679	-15.4315	< 0.0001		ADE (control)	-9.85787	-11.4459	-8.28639	< 0.0001		ADE (control)	0.00210981	0.00147204	0.00280041	< 0.0001
ADE (treated)	-11.0624	-11.808	-10.3275	< 0.0001		ADE (treated)	-16.9863	-18.4679	-15.4315	< 0.0001		ADE (treated)	-9.85787	-11.4459	-8.28639	< 0.0001		ADE (treated)	0.00210981	0.00147204	0.00280041	< 0.0001
Total effect	-4.91323	-5.62433	-4.20927	< 0.0001		Total effect	-9.73477	-11.1982	-8.18186	< 0.0001		Total effect	-3.77663	-5.30551	-2.25616	< 0.0001		Total effect	0.00290052	0.00225916	0.003595	< 0.0001
Prop. mediated (control)	-1.25162	-1.45357	-1.09777	< 0.0001		Prop. mediated (control)	-0.742458	-0.885307	-0.648441	< 0.0001		Prop. mediated (control)	-1.60829	-2.67428	-1.16395	< 0.0001		Prop. mediated (control)	0.272428	0.221027	0.348413	< 0.0001
Prop. mediated (treated)	-1.25162	-1.45357	-1.09777	< 0.0001		Prop. mediated (treated)	-0.742458	-0.885307	-0.648441	< 0.0001		Prop. mediated (treated)	-1.60829	-2.67428	-1.16395	< 0.0001		Prop. mediated (treated)	0.272428	0.221027	0.348413	< 0.0001
ACME (average)	6.14917	6.11156	6.18581	< 0.0001		ACME (average)	7.25156	7.22161	7.28077	< 0.0001		ACME (average)	6.08124	6.00408	6.15729	< 0.0001		ACME (average)	0.000790707	0.000787121	0.00079459	< 0.0001
ADE (average)	-11.0624	-11.808	-10.3275	< 0.0001		ADE (average)	-16.9863	-18.4679	-15.4315	< 0.0001		ADE (average)	-9.85787	-11.4459	-8.28639	< 0.0001		ADE (average)	0.00210981	0.00147204	0.00280041	< 0.0001
Prop. mediated (average)	-1.25162	-1.45357	-1.09777	< 0.0001		Prop. mediated (average)	-0.742458	-0.885307	-0.648441	< 0.0001		Prop. mediated (average)	-1.60829	-2.67428	-1.16395	< 0.0001		Prop. mediated (average)	0.272428	0.221027	0.348413	< 0.0001
ELC_Intercept_ExternalcapsuleL_delta.csv						NVDQ_Intercept_ExternalcapsuleL_delta.csv						VDQ_Intercept_ExternalcapsuleL_delta.csv						VDQ_Slope_ExternalcapsuleL_delta.csv
	Estimate	Lower CI bound	Upper CI bound	P-value			Estimate	Lower CI bound	Upper CI bound	P-value			Estimate	Lower CI bound	Upper CI bound	P-value			Estimate	Lower CI bound	Upper CI bound	P-value
ACME (control)	4.14637e-06	4.13194e-06	4.15951e-06	< 0.0001		ACME (control)	4.80319e-06	4.76223e-06	4.84197e-06	< 0.0001		ACME (control)	4.12309e-06	4.08855e-06	4.15551e-06	< 0.0001		ACME (control)	6.09461e-10	5.93204e-10	6.27053e-10	< 0.0001
ACME (treated)	4.14637e-06	4.13194e-06	4.15951e-06	< 0.0001		ACME (treated)	4.80319e-06	4.76223e-06	4.84197e-06	< 0.0001		ACME (treated)	4.12309e-06	4.08855e-06	4.15551e-06	< 0.0001		ACME (treated)	6.09461e-10	5.93204e-10	6.27053e-10	< 0.0001
ADE (control)	-4.90338	-5.55953	-4.24909	< 0.0001		ADE (control)	-9.77303	-11.3013	-8.24333	< 0.0001		ADE (control)	-3.8069	-5.2657	-2.27334	< 0.0001		ADE (control)	0.00286949	0.00223602	0.00355497	< 0.0001
ADE (treated)	-4.90338	-5.55953	-4.24909	< 0.0001		ADE (treated)	-9.77303	-11.3013	-8.24333	< 0.0001		ADE (treated)	-3.8069	-5.2657	-2.27334	< 0.0001		ADE (treated)	0.00286949	0.00223602	0.00355497	< 0.0001
Total effect	-4.90337	-5.55952	-4.24908	< 0.0001		Total effect	-9.77302	-11.3013	-8.24332	< 0.0001		Total effect	-3.80689	-5.26569	-2.27333	< 0.0001		Total effect	0.00286949	0.00223603	0.00355497	< 0.0001
Prop. mediated (control)	-8.43958e-07	-9.74632e-07	-7.46603e-07	< 0.0001		Prop. mediated (control)	-4.918e-07	-5.86217e-07	-4.21484e-07	< 0.0001		Prop. mediated (control)	-1.07715e-06	-1.8132e-06	-7.84781e-07	< 0.0001		Prop. mediated (control)	2.12889e-07	1.76388e-07	2.65294e-07	< 0.0001
Prop. mediated (treated)	-8.43958e-07	-9.74632e-07	-7.46603e-07	< 0.0001		Prop. mediated (treated)	-4.918e-07	-5.86217e-07	-4.21484e-07	< 0.0001		Prop. mediated (treated)	-1.07715e-06	-1.8132e-06	-7.84781e-07	< 0.0001		Prop. mediated (treated)	2.12889e-07	1.76388e-07	2.65294e-07	< 0.0001
ACME (average)	4.14637e-06	4.13194e-06	4.15951e-06	< 0.0001		ACME (average)	4.80319e-06	4.76223e-06	4.84197e-06	< 0.0001		ACME (average)	4.12309e-06	4.08855e-06	4.15551e-06	< 0.0001		ACME (average)	6.09461e-10	5.93204e-10	6.27053e-10	< 0.0001
ADE (average)	-4.90338	-5.55953	-4.24909	< 0.0001		ADE (average)	-9.77303	-11.3013	-8.24333	< 0.0001		ADE (average)	-3.8069	-5.2657	-2.27334	< 0.0001		ADE (average)	0.00286949	0.00223602	0.00355497	< 0.0001
Prop. mediated (average)	-8.43958e-07	-9.74632e-07	-7.46603e-07	< 0.0001		Prop. mediated (average)	-4.918e-07	-5.86217e-07	-4.21484e-07	< 0.0001		Prop. mediated (average)	-1.07715e-06	-1.8132e-06	-7.84781e-07	< 0.0001		Prop. mediated (average)	2.12889e-07	1.76388e-07	2.65294e-07	< 0.0001
ELC_Intercept_ExternalcapsuleL_gamma.csv						NVDQ_Intercept_ExternalcapsuleL_gamma.csv						VDQ_Intercept_ExternalcapsuleL_gamma.csv						VDQ_Slope_ExternalcapsuleL_gamma.csv
	Estimate	Lower CI bound	Upper CI bound	P-value			Estimate	Lower CI bound	Upper CI bound	P-value			Estimate	Lower CI bound	Upper CI bound	P-value			Estimate	Lower CI bound	Upper CI bound	P-value
ACME (control)	0.428385	-1.53587	2.21712	0.644		ACME (control)	0.293165	-1.17428	1.92469	0.738		ACME (control)	1.05162	-3.52761	5.03927	0.578		ACME (control)	-4.26468e-19	-1.42201e-17	1.4137e-17	0.922
ACME (treated)	0.428385	-1.53587	2.21712	0.644		ACME (treated)	0.293165	-1.17428	1.92469	0.738		ACME (treated)	1.05162	-3.52761	5.03927	0.578		ACME (treated)	-4.41512e-19	-1.42179e-17	1.4137e-17	0.906
ADE (control)	-5.3244	-7.27575	-3.27008	< 0.0001		ADE (control)	-10.0138	-12.3202	-7.86823	< 0.0001		ADE (control)	-4.78307	-8.61857	-0.263836	0.042		ADE (control)	0.00289819	0.00229346	0.00354197	< 0.0001
ADE (treated)	-5.3244	-7.27575	-3.27008	< 0.0001		ADE (treated)	-10.0138	-12.3202	-7.86823	< 0.0001		ADE (treated)	-4.78307	-8.61857	-0.263836	0.042		ADE (treated)	0.00289819	0.00229346	0.00354197	< 0.0001
Total effect	-4.89601	-5.58118	-4.21879	< 0.0001		Total effect	-9.72068	-11.3222	-8.12908	< 0.0001		Total effect	-3.73145	-5.17456	-2.22313	< 0.0001		Total effect	0.00289819	0.00229346	0.00354197	< 0.0001
Prop. mediated (control)	-0.0955595	-0.460276	0.306742	0.644		Prop. mediated (control)	-0.0291796	-0.197204	0.12622	0.738		Prop. mediated (control)	-0.321829	-1.61982	0.933541	0.578		Prop. mediated (control)	< 0.0001	-5.06121e-15	4.95343e-15	0.922
Prop. mediated (treated)	-0.0955595	-0.460276	0.306742	0.644		Prop. mediated (treated)	-0.0291796	-0.197204	0.12622	0.738		Prop. mediated (treated)	-0.321829	-1.61982	0.933541	0.578		Prop. mediated (treated)	< 0.0001	-5.06121e-15	4.95478e-15	0.906
ACME (average)	0.428385	-1.53587	2.21712	0.644		ACME (average)	0.293165	-1.17428	1.92469	0.738		ACME (average)	1.05162	-3.52761	5.03927	0.578		ACME (average)	-4.3399e-19	-1.4219e-17	1.4137e-17	0.922
ADE (average)	-5.3244	-7.27575	-3.27008	< 0.0001		ADE (average)	-10.0138	-12.3202	-7.86823	< 0.0001		ADE (average)	-4.78307	-8.61857	-0.263836	0.042		ADE (average)	0.00289819	0.00229346	0.00354197	< 0.0001
Prop. mediated (average)	-0.0955595	-0.460276	0.306742	0.644		Prop. mediated (average)	-0.0291796	-0.197204	0.12622	0.738		Prop. mediated (average)	-0.321829	-1.61982	0.933541	0.578		Prop. mediated (average)	< 0.0001	-5.06121e-15	4.9541e-15	0.922
ELC_Intercept_ExternalcapsuleR_alpha.csv						NVDQ_Intercept_ExternalcapsuleR_alpha.csv						VDQ_Intercept_ExternalcapsuleR_alpha.csv						VDQ_Slope_ExternalcapsuleR_alpha.csv
	Estimate	Lower CI bound	Upper CI bound	P-value			Estimate	Lower CI bound	Upper CI bound	P-value			Estimate	Lower CI bound	Upper CI bound	P-value			Estimate	Lower CI bound	Upper CI bound	P-value
ACME (control)	-0.0203011	-0.0232706	-0.0173714	< 0.0001		ACME (control)	-0.0404377	-0.0465756	-0.0340754	< 0.0001		ACME (control)	-0.0156296	-0.0216351	-0.00947766	< 0.0001		ACME (control)	1.18999e-05	9.20135e-06	1.46727e-05	< 0.0001
ACME (treated)	-0.0203011	-0.0232706	-0.0173714	< 0.0001		ACME (treated)	-0.0404377	-0.0465756	-0.0340754	< 0.0001		ACME (treated)	-0.0156296	-0.0216351	-0.00947766	< 0.0001		ACME (treated)	1.18999e-05	9.20135e-06	1.46727e-05	< 0.0001
ADE (control)	-4.87826	-5.59181	-4.17427	< 0.0001		ADE (control)	-9.717	-11.1919	-8.18817	< 0.0001		ADE (control)	-3.75573	-5.19881	-2.27744	< 0.0001		ADE (control)	0.00285951	0.00221104	0.00352577	< 0.0001
ADE (treated)	-4.87826	-5.59181	-4.17427	< 0.0001		ADE (treated)	-9.717	-11.1919	-8.18817	< 0.0001		ADE (treated)	-3.75573	-5.19881	-2.27744	< 0.0001		ADE (treated)	0.00285951	0.00221104	0.00352577	< 0.0001
Total effect	-4.89856	-5.61508	-4.19164	< 0.0001		Total effect	-9.75743	-11.2385	-8.22225	< 0.0001		Total effect	-3.77136	-5.22045	-2.28692	< 0.0001		Total effect	0.00287141	0.00222025	0.00354045	< 0.0001
Prop. mediated (control)	0.00414429	0.00414429	0.00414429	< 0.0001		Prop. mediated (control)	0.00414429	0.00414429	0.00414429	< 0.0001		Prop. mediated (control)	0.00414429	0.00414429	0.00414429	< 0.0001		Prop. mediated (control)	0.00414429	0.00414429	0.00414429	< 0.0001
Prop. mediated (treated)	0.00414429	0.00414429	0.00414429	< 0.0001		Prop. mediated (treated)	0.00414429	0.00414429	0.00414429	< 0.0001		Prop. mediated (treated)	0.00414429	0.00414429	0.00414429	< 0.0001		Prop. mediated (treated)	0.00414429	0.00414429	0.00414429	< 0.0001
ACME (average)	-0.0203011	-0.0232706	-0.0173714	< 0.0001		ACME (average)	-0.0404377	-0.0465756	-0.0340754	< 0.0001		ACME (average)	-0.0156296	-0.0216351	-0.00947766	< 0.0001		ACME (average)	1.18999e-05	9.20135e-06	1.46727e-05	< 0.0001
ADE (average)	-4.87826	-5.59181	-4.17427	< 0.0001		ADE (average)	-9.717	-11.1919	-8.18817	< 0.0001		ADE (average)	-3.75573	-5.19881	-2.27744	< 0.0001		ADE (average)	0.00285951	0.00221104	0.00352577	< 0.0001
Prop. mediated (average)	0.00414429	0.00414429	0.00414429	< 0.0001		Prop. mediated (average)	0.00414429	0.00414429	0.00414429	< 0.0001		Prop. mediated (average)	0.00414429	0.00414429	0.00414429	< 0.0001		Prop. mediated (average)	0.00414429	0.00414429	0.00414429	< 0.0001
ELC_Intercept_ExternalcapsuleR_beta.csv						NVDQ_Intercept_ExternalcapsuleR_beta.csv						VDQ_Intercept_ExternalcapsuleR_beta.csv						VDQ_Slope_ExternalcapsuleR_beta.csv
	Estimate	Lower CI bound	Upper CI bound	P-value			Estimate	Lower CI bound	Upper CI bound	P-value			Estimate	Lower CI bound	Upper CI bound	P-value			Estimate	Lower CI bound	Upper CI bound	P-value
ACME (control)	-3.53679	-4.04776	-3.07484	< 0.0001		ACME (control)	-7.02535	-8.16741	-5.94541	< 0.0001		ACME (control)	-2.74191	-3.80618	-1.71957	< 0.0001		ACME (control)	0.00207528	0.00163066	0.00255691	< 0.0001
ACME (treated)	-3.53679	-4.04776	-3.07484	< 0.0001		ACME (treated)	-7.02535	-8.16741	-5.94541	< 0.0001		ACME (treated)	-2.74191	-3.80618	-1.71957	< 0.0001		ACME (treated)	0.00207528	0.00163066	0.00255691	< 0.0001
ADE (control)	-1.36887	-1.56663	-1.19008	< 0.0001		ADE (control)	-2.71907	-3.16109	-2.30109	< 0.0001		ADE (control)	-1.06122	-1.47313	-0.665535	< 0.0001		ADE (control)	0.000803209	0.000631124	0.000989618	< 0.0001
ADE (treated)	-1.36887	-1.56663	-1.19008	< 0.0001		ADE (treated)	-2.71907	-3.16109	-2.30109	< 0.0001		ADE (treated)	-1.06122	-1.47313	-0.665535	< 0.0001		ADE (treated)	0.000803209	0.000631124	0.000989618	< 0.0001
Total effect	-4.90566	-5.61439	-4.26491	< 0.0001		Total effect	-9.74442	-11.3285	-8.24651	< 0.0001		Total effect	-3.80313	-5.27931	-2.3851	< 0.0001		Total effect	0.00287849	0.00226178	0.00354653	< 0.0001
Prop. mediated (control)	0.720961	0.720961	0.720961	< 0.0001		Prop. mediated (control)	0.720961	0.720961	0.720961	< 0.0001		Prop. mediated (control)	0.720961	0.720961	0.720961	< 0.0001		Prop. mediated (control)	0.720961	0.720961	0.720961	< 0.0001
Prop. mediated (treated)	0.720961	0.720961	0.720961	< 0.0001		Prop. mediated (treated)	0.720961	0.720961	0.720961	< 0.0001		Prop. mediated (treated)	0.720961	0.720961	0.720961	< 0.0001		Prop. mediated (treated)	0.720961	0.720961	0.720961	< 0.0001
ACME (average)	-3.53679	-4.04776	-3.07484	< 0.0001		ACME (average)	-7.02535	-8.16741	-5.94541	< 0.0001		ACME (average)	-2.74191	-3.80618	-1.71957	< 0.0001		ACME (average)	0.00207528	0.00163066	0.00255691	< 0.0001
ADE (average)	-1.36887	-1.56663	-1.19008	< 0.0001		ADE (average)	-2.71907	-3.16109	-2.30109	< 0.0001		ADE (average)	-1.06122	-1.47313	-0.665535	< 0.0001		ADE (average)	0.000803209	0.000631124	0.000989618	< 0.0001
Prop. mediated (average)	0.720961	0.720961	0.720961	< 0.0001		Prop. mediated (average)	0.720961	0.720961	0.720961	< 0.0001		Prop. mediated (average)	0.720961	0.720961	0.720961	< 0.0001		Prop. mediated (average)	0.720961	0.720961	0.720961	< 0.0001
ELC_Intercept_ExternalcapsuleR_delta.csv						NVDQ_Intercept_ExternalcapsuleR_delta.csv						VDQ_Intercept_ExternalcapsuleR_delta.csv						VDQ_Slope_ExternalcapsuleR_delta.csv
	Estimate	Lower CI bound	Upper CI bound	P-value			Estimate	Lower CI bound	Upper CI bound	P-value			Estimate	Lower CI bound	Upper CI bound	P-value			Estimate	Lower CI bound	Upper CI bound	P-value
ACME (control)	-3.93968e-07	-4.48362e-07	-3.38778e-07	< 0.0001		ACME (control)	-7.81007e-07	-9.01481e-07	-6.48783e-07	< 0.0001		ACME (control)	-3.05319e-07	-4.31956e-07	-1.7018e-07	< 0.0001		ACME (control)	2.30114e-10	1.73684e-10	2.90088e-10	< 0.0001
ACME (treated)	-3.93968e-07	-4.48362e-07	-3.38778e-07	< 0.0001		ACME (treated)	-7.81007e-07	-9.01481e-07	-6.48783e-07	< 0.0001		ACME (treated)	-3.05319e-07	-4.31956e-07	-1.7018e-07	< 0.0001		ACME (treated)	2.30114e-10	1.73684e-10	2.90088e-10	< 0.0001
ADE (control)	-4.91391	-5.59236	-4.22554	< 0.0001		ADE (control)	-9.74141	-11.2441	-8.09219	< 0.0001		ADE (control)	-3.80821	-5.38774	-2.12263	< 0.0001		ADE (control)	0.00287019	0.00216634	0.00361824	< 0.0001
ADE (treated)	-4.91391	-5.59236	-4.22554	< 0.0001		ADE (treated)	-9.74141	-11.2441	-8.09219	< 0.0001		ADE (treated)	-3.80821	-5.38774	-2.12263	< 0.0001		ADE (treated)	0.00287019	0.00216634	0.00361824	< 0.0001
Total effect	-4.91391	-5.59236	-4.22554	< 0.0001		Total effect	-9.74141	-11.2441	-8.09219	< 0.0001		Total effect	-3.80821	-5.38774	-2.12263	< 0.0001		Total effect	0.00287019	0.00216634	0.00361824	< 0.0001
Prop. mediated (control)	8.01739e-08	8.01739e-08	8.01739e-08	< 0.0001		Prop. mediated (control)	8.01739e-08	8.01739e-08	8.01739e-08	< 0.0001		Prop. mediated (control)	8.01739e-08	8.01739e-08	8.01739e-08	< 0.0001		Prop. mediated (control)	8.01739e-08	8.01739e-08	8.01739e-08	< 0.0001
Prop. mediated (treated)	8.01739e-08	8.01739e-08	8.01739e-08	< 0.0001		Prop. mediated (treated)	8.01739e-08	8.01739e-08	8.01739e-08	< 0.0001		Prop. mediated (treated)	8.01739e-08	8.01739e-08	8.01739e-08	< 0.0001		Prop. mediated (treated)	8.01739e-08	8.01739e-08	8.01739e-08	< 0.0001
ACME (average)	-3.93968e-07	-4.48362e-07	-3.38778e-07	< 0.0001		ACME (average)	-7.81007e-07	-9.01481e-07	-6.48783e-07	< 0.0001		ACME (average)	-3.05319e-07	-4.31956e-07	-1.7018e-07	< 0.0001		ACME (average)	2.30114e-10	1.73684e-10	2.90088e-10	< 0.0001
ADE (average)	-4.91391	-5.59236	-4.22554	< 0.0001		ADE (average)	-9.74141	-11.2441	-8.09219	< 0.0001		ADE (average)	-3.80821	-5.38774	-2.12263	< 0.0001		ADE (average)	0.00287019	0.00216634	0.00361824	< 0.0001
Prop. mediated (average)	8.01739e-08	8.01739e-08	8.01739e-08	< 0.0001		Prop. mediated (average)	8.01739e-08	8.01739e-08	8.01739e-08	< 0.0001		Prop. mediated (average)	8.01739e-08	8.01739e-08	8.01739e-08	< 0.0001		Prop. mediated (average)	8.01739e-08	8.01739e-08	8.01739e-08	< 0.0001
ELC_Intercept_ExternalcapsuleR_gamma.csv						NVDQ_Intercept_ExternalcapsuleR_gamma.csv						VDQ_Intercept_ExternalcapsuleR_gamma.csv						VDQ_Slope_ExternalcapsuleR_gamma.csv
	Estimate	Lower CI bound	Upper CI bound	P-value			Estimate	Lower CI bound	Upper CI bound	P-value			Estimate	Lower CI bound	Upper CI bound	P-value			Estimate	Lower CI bound	Upper CI bound	P-value
ACME (control)	-0.000180109	-0.000205335	-0.000156455	< 0.0001		ACME (control)	-0.000358824	-0.000412908	-0.000302844	< 0.0001		ACME (control)	-0.000139861	-0.000193995	-8.72522e-05	< 0.0001		ACME (control)	1.05254e-07	8.2932e-08	1.29825e-07	< 0.0001
ACME (treated)	-0.000180109	-0.000205335	-0.000156455	< 0.0001		ACME (treated)	-0.000358824	-0.000412908	-0.000302844	< 0.0001		ACME (treated)	-0.000139861	-0.000193995	-8.72522e-05	< 0.0001		ACME (treated)	1.05254e-07	8.2932e-08	1.29825e-07	< 0.0001
ADE (control)	-4.91304	-5.60115	-4.26781	< 0.0001		ADE (control)	-9.78804	-11.2634	-8.26102	< 0.0001		ADE (control)	-3.81516	-5.29184	-2.38008	< 0.0001		ADE (control)	0.00287112	0.00226223	0.00354139	< 0.0001
ADE (treated)	-4.91304	-5.60115	-4.26781	< 0.0001		ADE (treated)	-9.78804	-11.2634	-8.26102	< 0.0001		ADE (treated)	-3.81516	-5.29184	-2.38008	< 0.0001		ADE (treated)	0.00287112	0.00226223	0.00354139	< 0.0001
Total effect	-4.91322	-5.60136	-4.26797	< 0.0001		Total effect	-9.7884	-11.2638	-8.26133	< 0.0001		Total effect	-3.8153	-5.29203	-2.38017	< 0.0001		Total effect	0.00287123	0.00226231	0.00354152	< 0.0001
Prop. mediated (control)	3.6658e-05	3.6658e-05	3.6658e-05	< 0.0001		Prop. mediated (control)	3.6658e-05	3.6658e-05	3.6658e-05	< 0.0001		Prop. mediated (control)	3.6658e-05	3.6658e-05	3.6658e-05	< 0.0001		Prop. mediated (control)	3.6658e-05	3.6658e-05	3.6658e-05	< 0.0001
Prop. mediated (treated)	3.6658e-05	3.6658e-05	3.6658e-05	< 0.0001		Prop. mediated (treated)	3.6658e-05	3.6658e-05	3.6658e-05	< 0.0001		Prop. mediated (treated)	3.6658e-05	3.6658e-05	3.6658e-05	< 0.0001		Prop. mediated (treated)	3.6658e-05	3.6658e-05	3.6658e-05	< 0.0001
ACME (average)	-0.000180109	-0.000205335	-0.000156455	< 0.0001		ACME (average)	-0.000358824	-0.000412908	-0.000302844	< 0.0001		ACME (average)	-0.000139861	-0.000193995	-8.72522e-05	< 0.0001		ACME (average)	1.05254e-07	8.2932e-08	1.29825e-07	< 0.0001
ADE (average)	-4.91304	-5.60115	-4.26781	< 0.0001		ADE (average)	-9.78804	-11.2634	-8.26102	< 0.0001		ADE (average)	-3.81516	-5.29184	-2.38008	< 0.0001		ADE (average)	0.00287112	0.00226223	0.00354139	< 0.0001
Prop. mediated (average)	3.6658e-05	3.6658e-05	3.6658e-05	< 0.0001		Prop. mediated (average)	3.6658e-05	3.6658e-05	3.6658e-05	< 0.0001		Prop. mediated (average)	3.6658e-05	3.6658e-05	3.6658e-05	< 0.0001		Prop. mediated (average)	3.6658e-05	3.6658e-05	3.6658e-05	< 0.0001
ELC_Intercept_Fornixcolumnandbodyoffornix_alpha.csv						NVDQ_Intercept_Fornixcolumnandbodyoffornix_alpha.csv						VDQ_Intercept_Fornixcolumnandbodyoffornix_alpha.csv						VDQ_Slope_Fornixcolumnandbodyoffornix_alpha.csv
	Estimate	Lower CI bound	Upper CI bound	P-value			Estimate	Lower CI bound	Upper CI bound	P-value			Estimate	Lower CI bound	Upper CI bound	P-value			Estimate	Lower CI bound	Upper CI bound	P-value
ACME (control)	-0.687136	-3.46955	1.71974	0.634		ACME (control)	-3.4545	-15.5969	6.87562	0.542		ACME (control)	1.24524	-6.23665	8.59488	0.736		ACME (control)	0.00278716	-0.00175078	0.00665793	0.2
ACME (treated)	-0.687136	-3.46955	1.71974	0.634		ACME (treated)	-3.4545	-15.5969	6.87562	0.542		ACME (treated)	1.24524	-6.23665	8.59488	0.736		ACME (treated)	0.00278716	-0.00175078	0.00665793	0.2
ADE (control)	-4.20323	-6.5358	-1.42187	0.008		ADE (control)	-6.30424	-16.7529	5.61808	0.282		ADE (control)	-4.98233	-12.4418	2.42765	0.182		ADE (control)	0.00010815	-0.00380356	0.00457581	0.996
ADE (treated)	-4.20323	-6.5358	-1.42187	0.008		ADE (treated)	-6.30424	-16.7529	5.61808	0.282		ADE (treated)	-4.98233	-12.4418	2.42765	0.182		ADE (treated)	0.00010815	-0.00380356	0.00457581	0.996
Total effect	-4.89036	-5.62273	-4.20018	< 0.0001		Total effect	-9.75874	-11.4044	-8.21047	< 0.0001		Total effect	-3.73709	-5.3644	-2.21215	< 0.0001		Total effect	0.00289531	0.00217631	0.00360648	< 0.0001
Prop. mediated (control)	0.128621	-0.365524	0.70578	0.634		Prop. mediated (control)	0.291579	-0.719458	1.60386	0.542		Prop. mediated (control)	-0.290682	-2.48213	1.73468	0.736		Prop. mediated (control)	0.996062	-0.573321	2.4063	0.2
Prop. mediated (treated)	0.128621	-0.365524	0.70578	0.634		Prop. mediated (treated)	0.291579	-0.719458	1.60386	0.542		Prop. mediated (treated)	-0.290682	-2.48213	1.73468	0.736		Prop. mediated (treated)	0.996062	-0.573321	2.4063	0.2
ACME (average)	-0.687136	-3.46955	1.71974	0.634		ACME (average)	-3.4545	-15.5969	6.87562	0.542		ACME (average)	1.24524	-6.23665	8.59488	0.736		ACME (average)	0.00278716	-0.00175078	0.00665793	0.2
ADE (average)	-4.20323	-6.5358	-1.42187	0.008		ADE (average)	-6.30424	-16.7529	5.61808	0.282		ADE (average)	-4.98233	-12.4418	2.42765	0.182		ADE (average)	0.00010815	-0.00380356	0.00457581	0.996
Prop. mediated (average)	0.128621	-0.365524	0.70578	0.634		Prop. mediated (average)	0.291579	-0.719458	1.60386	0.542		Prop. mediated (average)	-0.290682	-2.48213	1.73468	0.736		Prop. mediated (average)	0.996062	-0.573321	2.4063	0.2
ELC_Intercept_Fornixcolumnandbodyoffornix_beta.csv						NVDQ_Intercept_Fornixcolumnandbodyoffornix_beta.csv						VDQ_Intercept_Fornixcolumnandbodyoffornix_beta.csv						VDQ_Slope_Fornixcolumnandbodyoffornix_beta.csv
	Estimate	Lower CI bound	Upper CI bound	P-value			Estimate	Lower CI bound	Upper CI bound	P-value			Estimate	Lower CI bound	Upper CI bound	P-value			Estimate	Lower CI bound	Upper CI bound	P-value
ACME (control)	-0.0598882	-11.5416	15.37	0.92		ACME (control)	2.37824	-42.1422	62.2444	0.974		ACME (control)	9.03655	-21.1484	49.6596	0.678		ACME (control)	0.00812775	-0.00520155	0.0273378	0.304
ACME (treated)	-0.0598882	-11.5416	15.37	0.92		ACME (treated)	2.37824	-42.1422	62.2444	0.974		ACME (treated)	9.03655	-21.1484	49.6596	0.678		ACME (treated)	0.00812775	-0.00520155	0.0273378	0.304
ADE (control)	-4.83616	-19.7508	6.534	0.54		ADE (control)	-12.1075	-70.9955	32.2913	0.706		ADE (control)	-12.7787	-52.3282	17.2869	0.514		ADE (control)	-0.00522484	-0.0237814	0.00793415	0.574
ADE (treated)	-4.83616	-19.7508	6.534	0.54		ADE (treated)	-12.1075	-70.9955	32.2913	0.706		ADE (treated)	-12.7787	-52.3282	17.2869	0.514		ADE (treated)	-0.00522484	-0.0237814	0.00793415	0.574
Total effect	-4.89605	-5.62628	-4.15536	< 0.0001		Total effect	-9.72926	-11.3686	-8.09394	< 0.0001		Total effect	-3.74211	-5.38874	-2.07446	< 0.0001		Total effect	0.00290291	0.00222797	0.00364552	< 0.0001
Prop. mediated (control)	0.147777	-3.35406	2.33804	0.92		Prop. mediated (control)	0.0535718	-6.71952	4.52017	0.974		Prop. mediated (control)	-1.67744	-18.5166	6.28168	0.678		Prop. mediated (control)	2.43188	-1.81482	8.87496	0.304
Prop. mediated (treated)	0.147777	-3.35406	2.33804	0.92		Prop. mediated (treated)	0.0535718	-6.71952	4.52017	0.974		Prop. mediated (treated)	-1.67744	-18.5166	6.28168	0.678		Prop. mediated (treated)	2.43188	-1.81482	8.87496	0.304
ACME (average)	-0.0598882	-11.5416	15.37	0.92		ACME (average)	2.37824	-42.1422	62.2444	0.974		ACME (average)	9.03655	-21.1484	49.6596	0.678		ACME (average)	0.00812775	-0.00520155	0.0273378	0.304
ADE (average)	-4.83616	-19.7508	6.534	0.54		ADE (average)	-12.1075	-70.9955	32.2913	0.706		ADE (average)	-12.7787	-52.3282	17.2869	0.514		ADE (average)	-0.00522484	-0.0237814	0.00793415	0.574
Prop. mediated (average)	0.147777	-3.35406	2.33804	0.92		Prop. mediated (average)	0.0535718	-6.71952	4.52017	0.974		Prop. mediated (average)	-1.67744	-18.5166	6.28168	0.678		Prop. mediated (average)	2.43188	-1.81482	8.87496	0.304
ELC_Intercept_Fornixcolumnandbodyoffornix_delta.csv						NVDQ_Intercept_Fornixcolumnandbodyoffornix_delta.csv						VDQ_Intercept_Fornixcolumnandbodyoffornix_delta.csv						VDQ_Slope_Fornixcolumnandbodyoffornix_delta.csv
	Estimate	Lower CI bound	Upper CI bound	P-value			Estimate	Lower CI bound	Upper CI bound	P-value			Estimate	Lower CI bound	Upper CI bound	P-value			Estimate	Lower CI bound	Upper CI bound	P-value
ACME (control)	-1.86834e-06	-2.12611e-06	-1.61502e-06	< 0.0001		ACME (control)	-3.72253e-06	-4.29079e-06	-3.17245e-06	< 0.0001		ACME (control)	-1.44843e-06	-2.03809e-06	-9.14857e-07	< 0.0001		ACME (control)	1.0925e-09	8.41698e-10	1.34711e-09	< 0.0001
ACME (treated)	-1.86834e-06	-2.12611e-06	-1.61502e-06	< 0.0001		ACME (treated)	-3.72253e-06	-4.29079e-06	-3.17245e-06	< 0.0001		ACME (treated)	-1.44843e-06	-2.03809e-06	-9.14857e-07	< 0.0001		ACME (treated)	1.0925e-09	8.41698e-10	1.34711e-09	< 0.0001
ADE (control)	-4.91542	-5.59359	-4.24898	< 0.0001		ADE (control)	-9.79363	-11.2887	-8.34643	< 0.0001		ADE (control)	-3.8107	-5.36203	-2.4069	< 0.0001		ADE (control)	0.00287426	0.00221443	0.00354413	< 0.0001
ADE (treated)	-4.91542	-5.59359	-4.24898	< 0.0001		ADE (treated)	-9.79363	-11.2887	-8.34643	< 0.0001		ADE (treated)	-3.8107	-5.36203	-2.4069	< 0.0001		ADE (treated)	0.00287426	0.00221443	0.00354413	< 0.0001
Total effect	-4.91542	-5.59359	-4.24898	< 0.0001		Total effect	-9.79364	-11.2887	-8.34643	< 0.0001		Total effect	-3.8107	-5.36203	-2.40691	< 0.0001		Total effect	0.00287426	0.00221443	0.00354413	< 0.0001
Prop. mediated (control)	3.80097e-07	3.80097e-07	3.80097e-07	< 0.0001		Prop. mediated (control)	3.80097e-07	3.80097e-07	3.80097e-07	< 0.0001		Prop. mediated (control)	3.80097e-07	3.80097e-07	3.80097e-07	< 0.0001		Prop. mediated (control)	3.80097e-07	3.80097e-07	3.80097e-07	< 0.0001
Prop. mediated (treated)	3.80097e-07	3.80097e-07	3.80097e-07	< 0.0001		Prop. mediated (treated)	3.80097e-07	3.80097e-07	3.80097e-07	< 0.0001		Prop. mediated (treated)	3.80097e-07	3.80097e-07	3.80097e-07	< 0.0001		Prop. mediated (treated)	3.80097e-07	3.80097e-07	3.80097e-07	< 0.0001
ACME (average)	-1.86834e-06	-2.12611e-06	-1.61502e-06	< 0.0001		ACME (average)	-3.72253e-06	-4.29079e-06	-3.17245e-06	< 0.0001		ACME (average)	-1.44843e-06	-2.03809e-06	-9.14857e-07	< 0.0001		ACME (average)	1.0925e-09	8.41698e-10	1.34711e-09	< 0.0001
ADE (average)	-4.91542	-5.59359	-4.24898	< 0.0001		ADE (average)	-9.79363	-11.2887	-8.34643	< 0.0001		ADE (average)	-3.8107	-5.36203	-2.4069	< 0.0001		ADE (average)	0.00287426	0.00221443	0.00354413	< 0.0001
Prop. mediated (average)	3.80097e-07	3.80097e-07	3.80097e-07	< 0.0001		Prop. mediated (average)	3.80097e-07	3.80097e-07	3.80097e-07	< 0.0001		Prop. mediated (average)	3.80097e-07	3.80097e-07	3.80097e-07	< 0.0001		Prop. mediated (average)	3.80097e-07	3.80097e-07	3.80097e-07	< 0.0001
ELC_Intercept_Fornixcolumnandbodyoffornix_gamma.csv						NVDQ_Intercept_Fornixcolumnandbodyoffornix_gamma.csv						VDQ_Intercept_Fornixcolumnandbodyoffornix_gamma.csv						VDQ_Slope_Fornixcolumnandbodyoffornix_gamma.csv
	Estimate	Lower CI bound	Upper CI bound	P-value			Estimate	Lower CI bound	Upper CI bound	P-value			Estimate	Lower CI bound	Upper CI bound	P-value			Estimate	Lower CI bound	Upper CI bound	P-value
ACME (control)	-0.000521817	-0.000591494	-0.000449373	< 0.0001		ACME (control)	-0.00104153	-0.00121121	-0.000888881	< 0.0001		ACME (control)	-0.000397664	-0.00056656	-0.000237708	< 0.0001		ACME (control)	3.07748e-07	2.35389e-07	3.80292e-07	< 0.0001
ACME (treated)	-0.000521817	-0.000591494	-0.000449373	< 0.0001		ACME (treated)	-0.00104153	-0.00121121	-0.000888881	< 0.0001		ACME (treated)	-0.000397664	-0.00056656	-0.000237708	< 0.0001		ACME (treated)	3.07748e-07	2.35389e-07	3.80292e-07	< 0.0001
ADE (control)	-4.8882	-5.54092	-4.20958	< 0.0001		ADE (control)	-9.7567	-11.3462	-8.32674	< 0.0001		ADE (control)	-3.72518	-5.30734	-2.22677	< 0.0001		ADE (control)	0.00288288	0.00220505	0.00356245	< 0.0001
ADE (treated)	-4.8882	-5.54092	-4.20958	< 0.0001		ADE (treated)	-9.7567	-11.3462	-8.32674	< 0.0001		ADE (treated)	-3.72518	-5.30734	-2.22677	< 0.0001		ADE (treated)	0.00288288	0.00220505	0.00356245	< 0.0001
Total effect	-4.88872	-5.54151	-4.21003	< 0.0001		Total effect	-9.75774	-11.3474	-8.32762	< 0.0001		Total effect	-3.72558	-5.30791	-2.22701	< 0.0001		Total effect	0.00288318	0.00220528	0.00356283	< 0.0001
Prop. mediated (control)	0.000106739	0.000106739	0.000106739	< 0.0001		Prop. mediated (control)	0.000106739	0.000106739	0.000106739	< 0.0001		Prop. mediated (control)	0.000106739	0.000106739	0.000106739	< 0.0001		Prop. mediated (control)	0.000106739	0.000106739	0.000106739	< 0.0001
Prop. mediated (treated)	0.000106739	0.000106739	0.000106739	< 0.0001		Prop. mediated (treated)	0.000106739	0.000106739	0.000106739	< 0.0001		Prop. mediated (treated)	0.000106739	0.000106739	0.000106739	< 0.0001		Prop. mediated (treated)	0.000106739	0.000106739	0.000106739	< 0.0001
ACME (average)	-0.000521817	-0.000591494	-0.000449373	< 0.0001		ACME (average)	-0.00104153	-0.00121121	-0.000888881	< 0.0001		ACME (average)	-0.000397664	-0.00056656	-0.000237708	< 0.0001		ACME (average)	3.07748e-07	2.35389e-07	3.80292e-07	< 0.0001
ADE (average)	-4.8882	-5.54092	-4.20958	< 0.0001		ADE (average)	-9.7567	-11.3462	-8.32674	< 0.0001		ADE (average)	-3.72518	-5.30734	-2.22677	< 0.0001		ADE (average)	0.00288288	0.00220505	0.00356245	< 0.0001
Prop. mediated (average)	0.000106739	0.000106739	0.000106739	< 0.0001		Prop. mediated (average)	0.000106739	0.000106739	0.000106739	< 0.0001		Prop. mediated (average)	0.000106739	0.000106739	0.000106739	< 0.0001		Prop. mediated (average)	0.000106739	0.000106739	0.000106739	< 0.0001
ELC_Intercept_FrontalLobe_alpha.csv						NVDQ_Intercept_FrontalLobe_alpha.csv						VDQ_Intercept_FrontalLobe_alpha.csv						VDQ_Slope_FrontalLobe_alpha.csv
	Estimate	Lower CI bound	Upper CI bound	P-value			Estimate	Lower CI bound	Upper CI bound	P-value			Estimate	Lower CI bound	Upper CI bound	P-value			Estimate	Lower CI bound	Upper CI bound	P-value
ACME (control)	-0.358774	-0.738154	-0.0290734	0.024		ACME (control)	-0.35317	-0.78325	-0.0614596	0.018		ACME (control)	-0.863349	-1.70604	-0.161996	0.012		ACME (control)	-5.06272e-05	-0.000158978	4.12042e-05	0.298
ACME (treated)	-0.358774	-0.738154	-0.0290734	0.024		ACME (treated)	-0.35317	-0.78325	-0.0614596	0.018		ACME (treated)	-0.863349	-1.70604	-0.161996	0.012		ACME (treated)	-5.06272e-05	-0.000158978	4.12042e-05	0.298
ADE (control)	-4.53302	-5.30387	-3.74688	< 0.0001		ADE (control)	-9.38851	-11.108	-7.65033	< 0.0001		ADE (control)	-2.89617	-4.54901	-1.16709	0.002		ADE (control)	0.00292993	0.00224305	0.00364713	< 0.0001
ADE (treated)	-4.53302	-5.30387	-3.74688	< 0.0001		ADE (treated)	-9.38851	-11.108	-7.65033	< 0.0001		ADE (treated)	-2.89617	-4.54901	-1.16709	0.002		ADE (treated)	0.00292993	0.00224305	0.00364713	< 0.0001
Total effect	-4.89179	-5.5842	-4.15579	< 0.0001		Total effect	-9.74168	-11.373	-8.09469	< 0.0001		Total effect	-3.75952	-5.36735	-2.17963	< 0.0001		Total effect	0.00287931	0.00220484	0.00359282	< 0.0001
Prop. mediated (control)	0.0720987	0.00638081	0.149154	0.024		Prop. mediated (control)	0.0338093	0.00576179	0.0829033	0.018		Prop. mediated (control)	0.22637	0.0384177	0.512332	0.012		Prop. mediated (control)	-0.0160439	-0.0586551	0.0135863	0.298
Prop. mediated (treated)	0.0720987	0.00638081	0.149154	0.024		Prop. mediated (treated)	0.0338093	0.00576179	0.0829033	0.018		Prop. mediated (treated)	0.22637	0.0384177	0.512332	0.012		Prop. mediated (treated)	-0.0160439	-0.0586551	0.0135863	0.298
ACME (average)	-0.358774	-0.738154	-0.0290734	0.024		ACME (average)	-0.35317	-0.78325	-0.0614596	0.018		ACME (average)	-0.863349	-1.70604	-0.161996	0.012		ACME (average)	-5.06272e-05	-0.000158978	4.12042e-05	0.298
ADE (average)	-4.53302	-5.30387	-3.74688	< 0.0001		ADE (average)	-9.38851	-11.108	-7.65033	< 0.0001		ADE (average)	-2.89617	-4.54901	-1.16709	0.002		ADE (average)	0.00292993	0.00224305	0.00364713	< 0.0001
Prop. mediated (average)	0.0720987	0.00638081	0.149154	0.024		Prop. mediated (average)	0.0338093	0.00576179	0.0829033	0.018		Prop. mediated (average)	0.22637	0.0384177	0.512332	0.012		Prop. mediated (average)	-0.0160439	-0.0586551	0.0135863	0.298
ELC_Intercept_FrontalLobe_beta.csv						NVDQ_Intercept_FrontalLobe_beta.csv						VDQ_Intercept_FrontalLobe_beta.csv						VDQ_Slope_FrontalLobe_beta.csv
	Estimate	Lower CI bound	Upper CI bound	P-value			Estimate	Lower CI bound	Upper CI bound	P-value			Estimate	Lower CI bound	Upper CI bound	P-value			Estimate	Lower CI bound	Upper CI bound	P-value
ACME (control)	-3.01724	-3.03738	-2.99791	< 0.0001		ACME (control)	-3.57464	-3.59011	-3.55865	< 0.0001		ACME (control)	-2.97857	-3.02002	-2.93665	< 0.0001		ACME (control)	-0.000373885	-0.000374737	-0.000372999	< 0.0001
ACME (treated)	-3.01724	-3.03738	-2.99791	< 0.0001		ACME (treated)	-3.57464	-3.59011	-3.55865	< 0.0001		ACME (treated)	-2.97857	-3.02002	-2.93665	< 0.0001		ACME (treated)	-0.000373885	-0.000374737	-0.000372999	< 0.0001
ADE (control)	-1.87507	-2.56584	-1.24215	< 0.0001		ADE (control)	-6.13751	-7.59981	-4.64969	< 0.0001		ADE (control)	-0.765571	-2.32699	0.681443	0.304		ADE (control)	0.0032714	0.00261094	0.00395771	< 0.0001
ADE (treated)	-1.87507	-2.56584	-1.24215	< 0.0001		ADE (treated)	-6.13751	-7.59981	-4.64969	< 0.0001		ADE (treated)	-0.765571	-2.32699	0.681443	0.304		ADE (treated)	0.0032714	0.00261094	0.00395771	< 0.0001
Total effect	-4.89231	-5.59903	-4.24455	< 0.0001		Total effect	-9.71215	-11.1752	-8.2107	< 0.0001		Total effect	-3.74414	-5.35308	-2.26756	< 0.0001		Total effect	0.00289752	0.00223621	0.00358471	< 0.0001
Prop. mediated (control)	0.617398	0.541726	0.707148	< 0.0001		Prop. mediated (control)	0.368417	0.320042	0.433973	< 0.0001		Prop. mediated (control)	0.803153	0.563968	1.30162	< 0.0001		Prop. mediated (control)	-0.12928	-0.167577	-0.104053	< 0.0001
Prop. mediated (treated)	0.617398	0.541726	0.707148	< 0.0001		Prop. mediated (treated)	0.368417	0.320042	0.433973	< 0.0001		Prop. mediated (treated)	0.803153	0.563968	1.30162	< 0.0001		Prop. mediated (treated)	-0.12928	-0.167577	-0.104053	< 0.0001
ACME (average)	-3.01724	-3.03738	-2.99791	< 0.0001		ACME (average)	-3.57464	-3.59011	-3.55865	< 0.0001		ACME (average)	-2.97857	-3.02002	-2.93665	< 0.0001		ACME (average)	-0.000373885	-0.000374737	-0.000372999	< 0.0001
ADE (average)	-1.87507	-2.56584	-1.24215	< 0.0001		ADE (average)	-6.13751	-7.59981	-4.64969	< 0.0001		ADE (average)	-0.765571	-2.32699	0.681443	0.304		ADE (average)	0.0032714	0.00261094	0.00395771	< 0.0001
Prop. mediated (average)	0.617398	0.541726	0.707148	< 0.0001		Prop. mediated (average)	0.368417	0.320042	0.433973	< 0.0001		Prop. mediated (average)	0.803153	0.563968	1.30162	< 0.0001		Prop. mediated (average)	-0.12928	-0.167577	-0.104053	< 0.0001
ELC_Intercept_FrontalLobe_delta.csv						NVDQ_Intercept_FrontalLobe_delta.csv						VDQ_Intercept_FrontalLobe_delta.csv						VDQ_Slope_FrontalLobe_delta.csv
	Estimate	Lower CI bound	Upper CI bound	P-value			Estimate	Lower CI bound	Upper CI bound	P-value			Estimate	Lower CI bound	Upper CI bound	P-value			Estimate	Lower CI bound	Upper CI bound	P-value
ACME (control)	-1.07562e-05	-1.09593e-05	-1.05533e-05	< 0.0001		ACME (control)	-1.35454e-05	-1.3892e-05	-1.31933e-05	< 0.0001		ACME (control)	-1.04063e-05	-1.08324e-05	-9.97137e-06	< 0.0001		ACME (control)	-6.10148e-10	-7.54258e-10	-4.5501e-10	< 0.0001
ACME (treated)	-1.07562e-05	-1.09593e-05	-1.05533e-05	< 0.0001		ACME (treated)	-1.35454e-05	-1.3892e-05	-1.31933e-05	< 0.0001		ACME (treated)	-1.04063e-05	-1.08324e-05	-9.97137e-06	< 0.0001		ACME (treated)	-6.10148e-10	-7.54258e-10	-4.5501e-10	< 0.0001
ADE (control)	-4.92562	-5.60777	-4.2286	< 0.0001		ADE (control)	-9.72382	-11.298	-8.10428	< 0.0001		ADE (control)	-3.81997	-5.27577	-2.26168	< 0.0001		ADE (control)	0.00288068	0.00219797	0.00361564	< 0.0001
ADE (treated)	-4.92562	-5.60777	-4.2286	< 0.0001		ADE (treated)	-9.72382	-11.298	-8.10428	< 0.0001		ADE (treated)	-3.81997	-5.27577	-2.26168	< 0.0001		ADE (treated)	0.00288068	0.00219797	0.00361564	< 0.0001
Total effect	-4.92563	-5.60778	-4.22862	< 0.0001		Total effect	-9.72383	-11.298	-8.10429	< 0.0001		Total effect	-3.81998	-5.27578	-2.26169	< 0.0001		Total effect	0.00288068	0.00219797	0.00361564	< 0.0001
Prop. mediated (control)	2.17589e-06	1.95435e-06	2.49799e-06	< 0.0001		Prop. mediated (control)	1.39367e-06	1.23057e-06	1.6277e-06	< 0.0001		Prop. mediated (control)	2.70783e-06	2.04366e-06	4.41994e-06	< 0.0001		Prop. mediated (control)	-2.13281e-07	-3.43161e-07	-1.25845e-07	< 0.0001
Prop. mediated (treated)	2.17589e-06	1.95435e-06	2.49799e-06	< 0.0001		Prop. mediated (treated)	1.39367e-06	1.23057e-06	1.6277e-06	< 0.0001		Prop. mediated (treated)	2.70783e-06	2.04366e-06	4.41994e-06	< 0.0001		Prop. mediated (treated)	-2.13281e-07	-3.43161e-07	-1.25845e-07	< 0.0001
ACME (average)	-1.07562e-05	-1.09593e-05	-1.05533e-05	< 0.0001		ACME (average)	-1.35454e-05	-1.3892e-05	-1.31933e-05	< 0.0001		ACME (average)	-1.04063e-05	-1.08324e-05	-9.97137e-06	< 0.0001		ACME (average)	-6.10148e-10	-7.54258e-10	-4.5501e-10	< 0.0001
ADE (average)	-4.92562	-5.60777	-4.2286	< 0.0001		ADE (average)	-9.72382	-11.298	-8.10428	< 0.0001		ADE (average)	-3.81997	-5.27577	-2.26168	< 0.0001		ADE (average)	0.00288068	0.00219797	0.00361564	< 0.0001
Prop. mediated (average)	2.17589e-06	1.95435e-06	2.49799e-06	< 0.0001		Prop. mediated (average)	1.39367e-06	1.23057e-06	1.6277e-06	< 0.0001		Prop. mediated (average)	2.70783e-06	2.04366e-06	4.41994e-06	< 0.0001		Prop. mediated (average)	-2.13281e-07	-3.43161e-07	-1.25845e-07	< 0.0001
ELC_Intercept_FrontalLobe_gamma.csv						NVDQ_Intercept_FrontalLobe_gamma.csv						VDQ_Intercept_FrontalLobe_gamma.csv						VDQ_Slope_FrontalLobe_gamma.csv
	Estimate	Lower CI bound	Upper CI bound	P-value			Estimate	Lower CI bound	Upper CI bound	P-value			Estimate	Lower CI bound	Upper CI bound	P-value			Estimate	Lower CI bound	Upper CI bound	P-value
ACME (control)	-0.0127565	-0.158669	0.126018	0.85		ACME (control)	-0.00647276	-0.141493	0.124904	0.906		ACME (control)	-0.0145118	-0.259299	0.222107	0.882		ACME (control)	4.7971e-06	-4.7686e-05	6.34784e-05	0.824
ACME (treated)	-0.0127565	-0.158669	0.126018	0.85		ACME (treated)	-0.00647276	-0.141493	0.124904	0.906		ACME (treated)	-0.0145118	-0.259299	0.222107	0.882		ACME (treated)	4.7971e-06	-4.7686e-05	6.34784e-05	0.824
ADE (control)	-4.87357	-5.51431	-4.15763	< 0.0001		ADE (control)	-9.7238	-11.2056	-8.33336	< 0.0001		ADE (control)	-3.73082	-5.22265	-2.16176	< 0.0001		ADE (control)	0.00289086	0.00225762	0.00358033	< 0.0001
ADE (treated)	-4.87357	-5.51431	-4.15763	< 0.0001		ADE (treated)	-9.7238	-11.2056	-8.33336	< 0.0001		ADE (treated)	-3.73082	-5.22265	-2.16176	< 0.0001		ADE (treated)	0.00289086	0.00225762	0.00358033	< 0.0001
Total effect	-4.88633	-5.56179	-4.17926	< 0.0001		Total effect	-9.73028	-11.2443	-8.29955	< 0.0001		Total effect	-3.74533	-5.2422	-2.14979	< 0.0001		Total effect	0.00289565	0.00226338	0.00359009	< 0.0001
Prop. mediated (control)	0.00113869	-0.0286164	0.0320556	0.85		Prop. mediated (control)	0.000239131	-0.0130962	0.0142603	0.906		Prop. mediated (control)	0.00132043	-0.07265	0.0704638	0.882		Prop. mediated (control)	0.000998738	-0.0174223	0.0216792	0.824
Prop. mediated (treated)	0.00113869	-0.0286164	0.0320556	0.85		Prop. mediated (treated)	0.000239131	-0.0130962	0.0142603	0.906		Prop. mediated (treated)	0.00132043	-0.07265	0.0704638	0.882		Prop. mediated (treated)	0.000998738	-0.0174223	0.0216792	0.824
ACME (average)	-0.0127565	-0.158669	0.126018	0.85		ACME (average)	-0.00647276	-0.141493	0.124904	0.906		ACME (average)	-0.0145118	-0.259299	0.222107	0.882		ACME (average)	4.7971e-06	-4.7686e-05	6.34784e-05	0.824
ADE (average)	-4.87357	-5.51431	-4.15763	< 0.0001		ADE (average)	-9.7238	-11.2056	-8.33336	< 0.0001		ADE (average)	-3.73082	-5.22265	-2.16176	< 0.0001		ADE (average)	0.00289086	0.00225762	0.00358033	< 0.0001
Prop. mediated (average)	0.00113869	-0.0286164	0.0320556	0.85		Prop. mediated (average)	0.000239131	-0.0130962	0.0142603	0.906		Prop. mediated (average)	0.00132043	-0.07265	0.0704638	0.882		Prop. mediated (average)	0.000998738	-0.0174223	0.0216792	0.824
ELC_Intercept_Genuofcorpuscallosum_alpha.csv						NVDQ_Intercept_Genuofcorpuscallosum_alpha.csv						VDQ_Intercept_Genuofcorpuscallosum_alpha.csv						VDQ_Slope_Genuofcorpuscallosum_alpha.csv
	Estimate	Lower CI bound	Upper CI bound	P-value			Estimate	Lower CI bound	Upper CI bound	P-value			Estimate	Lower CI bound	Upper CI bound	P-value			Estimate	Lower CI bound	Upper CI bound	P-value
ACME (control)	-0.250288	-0.804395	0.246593	0.342		ACME (control)	-0.350287	-0.856108	0.0684109	0.116		ACME (control)	-0.700184	-1.91008	0.340355	0.202		ACME (control)	-8.72169e-05	-0.000221541	3.17475e-05	0.15
ACME (treated)	-0.250288	-0.804395	0.246593	0.342		ACME (treated)	-0.350287	-0.856108	0.0684109	0.116		ACME (treated)	-0.700184	-1.91008	0.340355	0.202		ACME (treated)	-8.72169e-05	-0.000221541	3.17475e-05	0.15
ADE (control)	-4.67597	-5.53575	-3.82392	< 0.0001		ADE (control)	-9.44761	-11.027	-7.87938	< 0.0001		ADE (control)	-3.14055	-5.17643	-1.29465	0.004		ADE (control)	0.00295263	0.00228801	0.00361276	< 0.0001
ADE (treated)	-4.67597	-5.53575	-3.82392	< 0.0001		ADE (treated)	-9.44761	-11.027	-7.87938	< 0.0001		ADE (treated)	-3.14055	-5.17643	-1.29465	0.004		ADE (treated)	0.00295263	0.00228801	0.00361276	< 0.0001
Total effect	-4.92626	-5.62669	-4.23688	< 0.0001		Total effect	-9.7979	-11.3192	-8.26625	< 0.0001		Total effect	-3.84074	-5.41353	-2.33574	< 0.0001		Total effect	0.00286541	0.00220705	0.00349069	< 0.0001
Prop. mediated (control)	0.0488559	-0.0524797	0.161986	0.342		Prop. mediated (control)	0.0337221	-0.00714309	0.0907855	0.116		Prop. mediated (control)	0.178975	-0.0852835	0.541364	0.202		Prop. mediated (control)	-0.0296949	-0.0811437	0.0111115	0.15
Prop. mediated (treated)	0.0488559	-0.0524797	0.161986	0.342		Prop. mediated (treated)	0.0337221	-0.00714309	0.0907855	0.116		Prop. mediated (treated)	0.178975	-0.0852835	0.541364	0.202		Prop. mediated (treated)	-0.0296949	-0.0811437	0.0111115	0.15
ACME (average)	-0.250288	-0.804395	0.246593	0.342		ACME (average)	-0.350287	-0.856108	0.0684109	0.116		ACME (average)	-0.700184	-1.91008	0.340355	0.202		ACME (average)	-8.72169e-05	-0.000221541	3.17475e-05	0.15
ADE (average)	-4.67597	-5.53575	-3.82392	< 0.0001		ADE (average)	-9.44761	-11.027	-7.87938	< 0.0001		ADE (average)	-3.14055	-5.17643	-1.29465	0.004		ADE (average)	0.00295263	0.00228801	0.00361276	< 0.0001
Prop. mediated (average)	0.0488559	-0.0524797	0.161986	0.342		Prop. mediated (average)	0.0337221	-0.00714309	0.0907855	0.116		Prop. mediated (average)	0.178975	-0.0852835	0.541364	0.202		Prop. mediated (average)	-0.0296949	-0.0811437	0.0111115	0.15
ELC_Intercept_Genuofcorpuscallosum_beta.csv						NVDQ_Intercept_Genuofcorpuscallosum_beta.csv						VDQ_Intercept_Genuofcorpuscallosum_beta.csv						VDQ_Slope_Genuofcorpuscallosum_beta.csv
	Estimate	Lower CI bound	Upper CI bound	P-value			Estimate	Lower CI bound	Upper CI bound	P-value			Estimate	Lower CI bound	Upper CI bound	P-value			Estimate	Lower CI bound	Upper CI bound	P-value
ACME (control)	-1.87443	-1.88632	-1.86323	< 0.0001		ACME (control)	-2.21932	-2.22896	-2.21001	< 0.0001		ACME (control)	-1.85101	-1.8771	-1.82712	< 0.0001		ACME (control)	-0.00023347	-0.000233789	-0.000233157	< 0.0001
ACME (treated)	-1.87443	-1.88632	-1.86323	< 0.0001		ACME (treated)	-2.21932	-2.22896	-2.21001	< 0.0001		ACME (treated)	-1.85101	-1.8771	-1.82712	< 0.0001		ACME (treated)	-0.00023347	-0.000233789	-0.000233157	< 0.0001
ADE (control)	-3.02976	-3.70199	-2.39468	< 0.0001		ADE (control)	-7.54822	-9.03775	-6.07092	< 0.0001		ADE (control)	-1.93402	-3.49442	-0.530397	0.01		ADE (control)	0.00310511	0.00241652	0.00377882	< 0.0001
ADE (treated)	-3.02976	-3.70199	-2.39468	< 0.0001		ADE (treated)	-7.54822	-9.03775	-6.07092	< 0.0001		ADE (treated)	-1.93402	-3.49442	-0.530397	0.01		ADE (treated)	0.00310511	0.00241652	0.00377882	< 0.0001
Total effect	-4.90419	-5.59215	-4.25717	< 0.0001		Total effect	-9.76754	-11.2594	-8.29399	< 0.0001		Total effect	-3.78503	-5.36581	-2.35976	< 0.0001		Total effect	0.00287164	0.00218273	0.00354566	< 0.0001
Prop. mediated (control)	0.382582	0.337755	0.437461	< 0.0001		Prop. mediated (control)	0.227375	0.197274	0.267863	< 0.0001		Prop. mediated (control)	0.491823	0.348762	0.775233	< 0.0001		Prop. mediated (control)	-0.0810419	-0.107109	-0.0657585	< 0.0001
Prop. mediated (treated)	0.382582	0.337755	0.437461	< 0.0001		Prop. mediated (treated)	0.227375	0.197274	0.267863	< 0.0001		Prop. mediated (treated)	0.491823	0.348762	0.775233	< 0.0001		Prop. mediated (treated)	-0.0810419	-0.107109	-0.0657585	< 0.0001
ACME (average)	-1.87443	-1.88632	-1.86323	< 0.0001		ACME (average)	-2.21932	-2.22896	-2.21001	< 0.0001		ACME (average)	-1.85101	-1.8771	-1.82712	< 0.0001		ACME (average)	-0.00023347	-0.000233789	-0.000233157	< 0.0001
ADE (average)	-3.02976	-3.70199	-2.39468	< 0.0001		ADE (average)	-7.54822	-9.03775	-6.07092	< 0.0001		ADE (average)	-1.93402	-3.49442	-0.530397	0.01		ADE (average)	0.00310511	0.00241652	0.00377882	< 0.0001
Prop. mediated (average)	0.382582	0.337755	0.437461	< 0.0001		Prop. mediated (average)	0.227375	0.197274	0.267863	< 0.0001		Prop. mediated (average)	0.491823	0.348762	0.775233	< 0.0001		Prop. mediated (average)	-0.0810419	-0.107109	-0.0657585	< 0.0001
ELC_Intercept_Genuofcorpuscallosum_delta.csv						NVDQ_Intercept_Genuofcorpuscallosum_delta.csv						VDQ_Intercept_Genuofcorpuscallosum_delta.csv						VDQ_Slope_Genuofcorpuscallosum_delta.csv
	Estimate	Lower CI bound	Upper CI bound	P-value			Estimate	Lower CI bound	Upper CI bound	P-value			Estimate	Lower CI bound	Upper CI bound	P-value			Estimate	Lower CI bound	Upper CI bound	P-value
ACME (control)	8.22246	-6.99032	24.232	0.296		ACME (control)	4.30425	-8.85285	17.5798	0.49		ACME (control)	26.9454	-6.94754	61.9947	0.13		ACME (control)	9.06858e-18	-7.01239e-16	7.32396e-16	0.934
ACME (treated)	8.22246	-6.99032	24.232	0.296		ACME (treated)	4.30425	-8.85285	17.5798	0.49		ACME (treated)	26.9454	-6.94754	61.9947	0.13		ACME (treated)	9.07475e-18	-7.01239e-16	7.32396e-16	0.934
ADE (control)	-13.1342	-29.2111	2.29717	0.106		ADE (control)	-14.0567	-27.072	-0.915566	0.038		ADE (control)	-30.7205	-65.6579	3.6276	0.082		ADE (control)	0.00290761	0.00228443	0.00359142	< 0.0001
ADE (treated)	-13.1342	-29.2111	2.29717	0.106		ADE (treated)	-14.0567	-27.072	-0.915566	0.038		ADE (treated)	-30.7205	-65.6579	3.6276	0.082		ADE (treated)	0.00290761	0.00228443	0.00359142	< 0.0001
Total effect	-4.91172	-5.58005	-4.23816	< 0.0001		Total effect	-9.75245	-11.3421	-8.17229	< 0.0001		Total effect	-3.77503	-5.21254	-2.30683	< 0.0001		Total effect	0.00290761	0.00228443	0.00359142	< 0.0001
Prop. mediated (control)	-1.56731	-5.08744	1.50209	0.296		Prop. mediated (control)	-0.426683	-1.87287	0.907431	0.49		Prop. mediated (control)	-7.00575	-19.3512	2.00052	0.13		Prop. mediated (control)	6.77589e-16	-2.54251e-13	2.59535e-13	0.934
Prop. mediated (treated)	-1.56731	-5.08744	1.50209	0.296		Prop. mediated (treated)	-0.426683	-1.87287	0.907431	0.49		Prop. mediated (treated)	-7.00575	-19.3512	2.00052	0.13		Prop. mediated (treated)	6.7979e-16	-2.54206e-13	2.59535e-13	0.934
ACME (average)	8.22246	-6.99032	24.232	0.296		ACME (average)	4.30425	-8.85285	17.5798	0.49		ACME (average)	26.9454	-6.94754	61.9947	0.13		ACME (average)	9.07166e-18	-7.01239e-16	7.32396e-16	0.934
ADE (average)	-13.1342	-29.2111	2.29717	0.106		ADE (average)	-14.0567	-27.072	-0.915566	0.038		ADE (average)	-30.7205	-65.6579	3.6276	0.082		ADE (average)	0.00290761	0.00228443	0.00359142	< 0.0001
Prop. mediated (average)	-1.56731	-5.08744	1.50209	0.296		Prop. mediated (average)	-0.426683	-1.87287	0.907431	0.49		Prop. mediated (average)	-7.00575	-19.3512	2.00052	0.13		Prop. mediated (average)	6.7979e-16	-2.54228e-13	2.59535e-13	0.934
ELC_Intercept_Genuofcorpuscallosum_gamma.csv						NVDQ_Intercept_Genuofcorpuscallosum_gamma.csv						VDQ_Intercept_Genuofcorpuscallosum_gamma.csv						VDQ_Slope_Genuofcorpuscallosum_gamma.csv
	Estimate	Lower CI bound	Upper CI bound	P-value			Estimate	Lower CI bound	Upper CI bound	P-value			Estimate	Lower CI bound	Upper CI bound	P-value			Estimate	Lower CI bound	Upper CI bound	P-value
ACME (control)	0.0230518	-0.139088	0.230043	0.778		ACME (control)	0.0188997	-0.139909	0.232513	0.822		ACME (control)	-0.00754282	-0.411448	0.410482	0.986		ACME (control)	-3.92399e-05	-0.000124879	8.98562e-06	0.138
ACME (treated)	0.0230518	-0.139088	0.230043	0.778		ACME (treated)	0.0188997	-0.139909	0.232513	0.822		ACME (treated)	-0.00754282	-0.411448	0.410482	0.986		ACME (treated)	-3.92399e-05	-0.000124879	8.98562e-06	0.138
ADE (control)	-4.92383	-5.62207	-4.21745	< 0.0001		ADE (control)	-9.81178	-11.4179	-8.19383	< 0.0001		ADE (control)	-3.76322	-5.36464	-2.26857	< 0.0001		ADE (control)	0.00290644	0.00224434	0.00355675	< 0.0001
ADE (treated)	-4.92383	-5.62207	-4.21745	< 0.0001		ADE (treated)	-9.81178	-11.4179	-8.19383	< 0.0001		ADE (treated)	-3.76322	-5.36464	-2.26857	< 0.0001		ADE (treated)	0.00290644	0.00224434	0.00355675	< 0.0001
Total effect	-4.90078	-5.6074	-4.18003	< 0.0001		Total effect	-9.79288	-11.3993	-8.14341	< 0.0001		Total effect	-3.77076	-5.35869	-2.24658	< 0.0001		Total effect	0.0028672	0.0022041	0.00352435	< 0.0001
Prop. mediated (control)	-0.00209899	-0.0469837	0.0283498	0.778		Prop. mediated (control)	-0.00085518	-0.0236208	0.0145804	0.822		Prop. mediated (control)	0.000262599	-0.121122	0.116908	0.986		Prop. mediated (control)	-0.0114634	-0.0458652	0.0029984	0.138
Prop. mediated (treated)	-0.00209899	-0.0469837	0.0283498	0.778		Prop. mediated (treated)	-0.00085518	-0.0236208	0.0145804	0.822		Prop. mediated (treated)	0.000262599	-0.121122	0.116908	0.986		Prop. mediated (treated)	-0.0114634	-0.0458652	0.0029984	0.138
ACME (average)	0.0230518	-0.139088	0.230043	0.778		ACME (average)	0.0188997	-0.139909	0.232513	0.822		ACME (average)	-0.00754282	-0.411448	0.410482	0.986		ACME (average)	-3.92399e-05	-0.000124879	8.98562e-06	0.138
ADE (average)	-4.92383	-5.62207	-4.21745	< 0.0001		ADE (average)	-9.81178	-11.4179	-8.19383	< 0.0001		ADE (average)	-3.76322	-5.36464	-2.26857	< 0.0001		ADE (average)	0.00290644	0.00224434	0.00355675	< 0.0001
Prop. mediated (average)	-0.00209899	-0.0469837	0.0283498	0.778		Prop. mediated (average)	-0.00085518	-0.0236208	0.0145804	0.822		Prop. mediated (average)	0.000262599	-0.121122	0.116908	0.986		Prop. mediated (average)	-0.0114634	-0.0458652	0.0029984	0.138
ELC_Intercept_InferiorcerebellarpeduncleL_alpha.csv						NVDQ_Intercept_InferiorcerebellarpeduncleL_alpha.csv						VDQ_Intercept_InferiorcerebellarpeduncleL_alpha.csv						VDQ_Slope_InferiorcerebellarpeduncleL_alpha.csv
	Estimate	Lower CI bound	Upper CI bound	P-value			Estimate	Lower CI bound	Upper CI bound	P-value			Estimate	Lower CI bound	Upper CI bound	P-value			Estimate	Lower CI bound	Upper CI bound	P-value
ACME (control)	-0.633967	-2.52468	1.57122	0.538		ACME (control)	-5.97251	-14.3643	4.04016	0.212		ACME (control)	1.5314	-3.37998	7.58707	0.608		ACME (control)	0.00142812	-0.00218107	0.00581376	0.484
ACME (treated)	-0.633967	-2.52468	1.57122	0.538		ACME (treated)	-5.97251	-14.3643	4.04016	0.212		ACME (treated)	1.5314	-3.37998	7.58707	0.608		ACME (treated)	0.00142812	-0.00218107	0.00581376	0.484
ADE (control)	-4.27155	-6.44825	-2.07933	< 0.0001		ADE (control)	-3.76278	-14.3051	5.31189	0.468		ADE (control)	-5.34698	-11.6466	-0.159616	0.038		ADE (control)	0.00143756	-0.00289821	0.00513686	0.45
ADE (treated)	-4.27155	-6.44825	-2.07933	< 0.0001		ADE (treated)	-3.76278	-14.3051	5.31189	0.468		ADE (treated)	-5.34698	-11.6466	-0.159616	0.038		ADE (treated)	0.00143756	-0.00289821	0.00513686	0.45
Total effect	-4.90551	-5.6197	-4.23529	< 0.0001		Total effect	-9.73529	-11.398	-8.1655	< 0.0001		Total effect	-3.81558	-5.45513	-2.19271	< 0.0001		Total effect	0.00286568	0.00219308	0.00355096	< 0.0001
Prop. mediated (control)	0.132178	-0.32401	0.531008	0.538		Prop. mediated (control)	0.613715	-0.405226	1.59104	0.212		Prop. mediated (control)	-0.377211	-2.07088	0.952638	0.608		Prop. mediated (control)	0.463213	-0.7846	2.00481	0.484
Prop. mediated (treated)	0.132178	-0.32401	0.531008	0.538		Prop. mediated (treated)	0.613715	-0.405226	1.59104	0.212		Prop. mediated (treated)	-0.377211	-2.07088	0.952638	0.608		Prop. mediated (treated)	0.463213	-0.7846	2.00481	0.484
ACME (average)	-0.633967	-2.52468	1.57122	0.538		ACME (average)	-5.97251	-14.3643	4.04016	0.212		ACME (average)	1.5314	-3.37998	7.58707	0.608		ACME (average)	0.00142812	-0.00218107	0.00581376	0.484
ADE (average)	-4.27155	-6.44825	-2.07933	< 0.0001		ADE (average)	-3.76278	-14.3051	5.31189	0.468		ADE (average)	-5.34698	-11.6466	-0.159616	0.038		ADE (average)	0.00143756	-0.00289821	0.00513686	0.45
Prop. mediated (average)	0.132178	-0.32401	0.531008	0.538		Prop. mediated (average)	0.613715	-0.405226	1.59104	0.212		Prop. mediated (average)	-0.377211	-2.07088	0.952638	0.608		Prop. mediated (average)	0.463213	-0.7846	2.00481	0.484
ELC_Intercept_InferiorcerebellarpeduncleL_beta.csv						NVDQ_Intercept_InferiorcerebellarpeduncleL_beta.csv						VDQ_Intercept_InferiorcerebellarpeduncleL_beta.csv						VDQ_Slope_InferiorcerebellarpeduncleL_beta.csv
	Estimate	Lower CI bound	Upper CI bound	P-value			Estimate	Lower CI bound	Upper CI bound	P-value			Estimate	Lower CI bound	Upper CI bound	P-value			Estimate	Lower CI bound	Upper CI bound	P-value
ACME (control)	6.20187	6.18313	6.22181	< 0.0001		ACME (control)	7.15703	7.08982	7.23149	< 0.0001		ACME (control)	6.17457	6.12865	6.22342	< 0.0001		ACME (control)	0.000936165	0.000907204	0.0009675	< 0.0001
ACME (treated)	6.20187	6.18313	6.22181	< 0.0001		ACME (treated)	7.15703	7.08982	7.23149	< 0.0001		ACME (treated)	6.17457	6.12865	6.22342	< 0.0001		ACME (treated)	0.000936165	0.000907204	0.0009675	< 0.0001
ADE (control)	-11.1172	-11.8116	-10.4215	< 0.0001		ADE (control)	-16.9351	-18.4163	-15.3049	< 0.0001		ADE (control)	-9.97657	-11.5236	-8.41259	< 0.0001		ADE (control)	0.00194667	0.00133595	0.00260744	< 0.0001
ADE (treated)	-11.1172	-11.8116	-10.4215	< 0.0001		ADE (treated)	-16.9351	-18.4163	-15.3049	< 0.0001		ADE (treated)	-9.97657	-11.5236	-8.41259	< 0.0001		ADE (treated)	0.00194667	0.00133595	0.00260744	< 0.0001
Total effect	-4.9153	-5.60453	-4.21226	< 0.0001		Total effect	-9.77809	-11.3253	-8.08024	< 0.0001		Total effect	-3.802	-5.34823	-2.24098	< 0.0001		Total effect	0.00288284	0.00224316	0.00357494	< 0.0001
Prop. mediated (control)	-1.25834	-1.47155	-1.10631	< 0.0001		Prop. mediated (control)	-0.730137	-0.891438	-0.625975	< 0.0001		Prop. mediated (control)	-1.62058	-2.75095	-1.1556	< 0.0001		Prop. mediated (control)	0.325152	0.270634	0.404432	< 0.0001
Prop. mediated (treated)	-1.25834	-1.47155	-1.10631	< 0.0001		Prop. mediated (treated)	-0.730137	-0.891438	-0.625975	< 0.0001		Prop. mediated (treated)	-1.62058	-2.75095	-1.1556	< 0.0001		Prop. mediated (treated)	0.325152	0.270634	0.404432	< 0.0001
ACME (average)	6.20187	6.18313	6.22181	< 0.0001		ACME (average)	7.15703	7.08982	7.23149	< 0.0001		ACME (average)	6.17457	6.12865	6.22342	< 0.0001		ACME (average)	0.000936165	0.000907204	0.0009675	< 0.0001
ADE (average)	-11.1172	-11.8116	-10.4215	< 0.0001		ADE (average)	-16.9351	-18.4163	-15.3049	< 0.0001		ADE (average)	-9.97657	-11.5236	-8.41259	< 0.0001		ADE (average)	0.00194667	0.00133595	0.00260744	< 0.0001
Prop. mediated (average)	-1.25834	-1.47155	-1.10631	< 0.0001		Prop. mediated (average)	-0.730137	-0.891438	-0.625975	< 0.0001		Prop. mediated (average)	-1.62058	-2.75095	-1.1556	< 0.0001		Prop. mediated (average)	0.325152	0.270634	0.404432	< 0.0001
ELC_Intercept_InferiorcerebellarpeduncleL_delta.csv						NVDQ_Intercept_InferiorcerebellarpeduncleL_delta.csv						VDQ_Intercept_InferiorcerebellarpeduncleL_delta.csv						VDQ_Slope_InferiorcerebellarpeduncleL_delta.csv
	Estimate	Lower CI bound	Upper CI bound	P-value			Estimate	Lower CI bound	Upper CI bound	P-value			Estimate	Lower CI bound	Upper CI bound	P-value			Estimate	Lower CI bound	Upper CI bound	P-value
ACME (control)	-0.0181127	-1.18183	1.37602	0.898		ACME (control)	2.04813	-3.81815	9.82447	0.638		ACME (control)	-0.783911	-3.91801	2.41321	0.578		ACME (control)	-0.000733336	-0.00363701	0.00252628	0.588
ACME (treated)	-0.0181127	-1.18183	1.37602	0.898		ACME (treated)	2.04813	-3.81815	9.82447	0.638		ACME (treated)	-0.783911	-3.91801	2.41321	0.578		ACME (treated)	-0.000733336	-0.00363701	0.00252628	0.588
ADE (control)	-4.89847	-6.41866	-3.62378	< 0.0001		ADE (control)	-11.7791	-19.3781	-5.92136	< 0.0001		ADE (control)	-3.04696	-6.57724	0.399656	0.072		ADE (control)	0.00360188	0.000208086	0.00681146	0.04
ADE (treated)	-4.89847	-6.41866	-3.62378	< 0.0001		ADE (treated)	-11.7791	-19.3781	-5.92136	< 0.0001		ADE (treated)	-3.04696	-6.57724	0.399656	0.072		ADE (treated)	0.00360188	0.000208086	0.00681146	0.04
Total effect	-4.91659	-5.63017	-4.16097	< 0.0001		Total effect	-9.73095	-11.3408	-8.15269	< 0.0001		Total effect	-3.83087	-5.38589	-2.24532	< 0.0001		Total effect	0.00286854	0.00218297	0.00361919	< 0.0001
Prop. mediated (control)	0.0175403	-0.280433	0.238266	0.898		Prop. mediated (control)	-0.173634	-1.05947	0.381934	0.638		Prop. mediated (control)	0.215876	-0.680448	1.10554	0.578		Prop. mediated (control)	-0.281081	-1.19567	0.925088	0.588
Prop. mediated (treated)	0.0175403	-0.280433	0.238266	0.898		Prop. mediated (treated)	-0.173634	-1.05947	0.381934	0.638		Prop. mediated (treated)	0.215876	-0.680448	1.10554	0.578		Prop. mediated (treated)	-0.281081	-1.19567	0.925088	0.588
ACME (average)	-0.0181127	-1.18183	1.37602	0.898		ACME (average)	2.04813	-3.81815	9.82447	0.638		ACME (average)	-0.783911	-3.91801	2.41321	0.578		ACME (average)	-0.000733336	-0.00363701	0.00252628	0.588
ADE (average)	-4.89847	-6.41866	-3.62378	< 0.0001		ADE (average)	-11.7791	-19.3781	-5.92136	< 0.0001		ADE (average)	-3.04696	-6.57724	0.399656	0.072		ADE (average)	0.00360188	0.000208086	0.00681146	0.04
Prop. mediated (average)	0.0175403	-0.280433	0.238266	0.898		Prop. mediated (average)	-0.173634	-1.05947	0.381934	0.638		Prop. mediated (average)	0.215876	-0.680448	1.10554	0.578		Prop. mediated (average)	-0.281081	-1.19567	0.925088	0.588
ELC_Intercept_InferiorcerebellarpeduncleL_gamma.csv						NVDQ_Intercept_InferiorcerebellarpeduncleL_gamma.csv						VDQ_Intercept_InferiorcerebellarpeduncleL_gamma.csv						VDQ_Slope_InferiorcerebellarpeduncleL_gamma.csv
	Estimate	Lower CI bound	Upper CI bound	P-value			Estimate	Lower CI bound	Upper CI bound	P-value			Estimate	Lower CI bound	Upper CI bound	P-value			Estimate	Lower CI bound	Upper CI bound	P-value
ACME (control)	0.00110146	0.00109671	0.00110634	< 0.0001		ACME (control)	0.00128549	0.00127759	0.00129327	< 0.0001		ACME (control)	0.00109278	0.00108302	0.00110318	< 0.0001		ACME (control)	1.53663e-07	1.5057e-07	1.56713e-07	< 0.0001
ACME (treated)	0.00110146	0.00109671	0.00110634	< 0.0001		ACME (treated)	0.00128549	0.00127759	0.00129327	< 0.0001		ACME (treated)	0.00109278	0.00108302	0.00110318	< 0.0001		ACME (treated)	1.53663e-07	1.5057e-07	1.56713e-07	< 0.0001
ADE (control)	-4.89695	-5.55957	-4.21838	< 0.0001		ADE (control)	-9.74774	-11.343	-8.23863	< 0.0001		ADE (control)	-3.77898	-5.1839	-2.20019	< 0.0001		ADE (control)	0.00287883	0.0021825	0.00356542	< 0.0001
ADE (treated)	-4.89695	-5.55957	-4.21838	< 0.0001		ADE (treated)	-9.74774	-11.343	-8.23863	< 0.0001		ADE (treated)	-3.77898	-5.1839	-2.20019	< 0.0001		ADE (treated)	0.00287883	0.0021825	0.00356542	< 0.0001
Total effect	-4.89585	-5.55846	-4.21728	< 0.0001		Total effect	-9.74645	-11.3417	-8.23733	< 0.0001		Total effect	-3.77789	-5.1828	-2.19909	< 0.0001		Total effect	0.00287898	0.00218265	0.00356558	< 0.0001
Prop. mediated (control)	-0.000224972	-0.000260378	-0.000198697	< 0.0001		Prop. mediated (control)	-0.000132442	-0.000156885	-0.000112452	< 0.0001		Prop. mediated (control)	-0.000288719	-0.0004972	-0.000212335	< 0.0001		Prop. mediated (control)	5.34577e-05	4.39515e-05	6.8985e-05	< 0.0001
Prop. mediated (treated)	-0.000224972	-0.000260378	-0.000198697	< 0.0001		Prop. mediated (treated)	-0.000132442	-0.000156885	-0.000112452	< 0.0001		Prop. mediated (treated)	-0.000288719	-0.0004972	-0.000212335	< 0.0001		Prop. mediated (treated)	5.34577e-05	4.39515e-05	6.8985e-05	< 0.0001
ACME (average)	0.00110146	0.00109671	0.00110634	< 0.0001		ACME (average)	0.00128549	0.00127759	0.00129327	< 0.0001		ACME (average)	0.00109278	0.00108302	0.00110318	< 0.0001		ACME (average)	1.53663e-07	1.5057e-07	1.56713e-07	< 0.0001
ADE (average)	-4.89695	-5.55957	-4.21838	< 0.0001		ADE (average)	-9.74774	-11.343	-8.23863	< 0.0001		ADE (average)	-3.77898	-5.1839	-2.20019	< 0.0001		ADE (average)	0.00287883	0.0021825	0.00356542	< 0.0001
Prop. mediated (average)	-0.000224972	-0.000260378	-0.000198697	< 0.0001		Prop. mediated (average)	-0.000132442	-0.000156885	-0.000112452	< 0.0001		Prop. mediated (average)	-0.000288719	-0.0004972	-0.000212335	< 0.0001		Prop. mediated (average)	5.34577e-05	4.39515e-05	6.8985e-05	< 0.0001
ELC_Intercept_InferiorcerebellarpeduncleR_alpha.csv						NVDQ_Intercept_InferiorcerebellarpeduncleR_alpha.csv						VDQ_Intercept_InferiorcerebellarpeduncleR_alpha.csv						VDQ_Slope_InferiorcerebellarpeduncleR_alpha.csv
	Estimate	Lower CI bound	Upper CI bound	P-value			Estimate	Lower CI bound	Upper CI bound	P-value			Estimate	Lower CI bound	Upper CI bound	P-value			Estimate	Lower CI bound	Upper CI bound	P-value
ACME (control)	-1.50009	-3.93346	0.795841	0.172		ACME (control)	-1.39357	-3.88683	1.05864	0.28		ACME (control)	-3.87267	-9.17659	1.31446	0.122		ACME (control)	0.000148952	-0.000558153	0.000862331	0.688
ACME (treated)	-1.50009	-3.93346	0.795841	0.172		ACME (treated)	-1.39357	-3.88683	1.05864	0.28		ACME (treated)	-3.87267	-9.17659	1.31446	0.122		ACME (treated)	0.000148952	-0.000558153	0.000862331	0.688
ADE (control)	-3.39503	-5.88552	-0.878776	0.006		ADE (control)	-8.35265	-11.5678	-5.30681	< 0.0001		ADE (control)	0.12722	-5.03414	5.46029	0.998		ADE (control)	0.00274609	0.00186047	0.00365308	< 0.0001
ADE (treated)	-3.39503	-5.88552	-0.878776	0.006		ADE (treated)	-8.35265	-11.5678	-5.30681	< 0.0001		ADE (treated)	0.12722	-5.03414	5.46029	0.998		ADE (treated)	0.00274609	0.00186047	0.00365308	< 0.0001
Total effect	-4.89511	-5.59611	-4.22809	< 0.0001		Total effect	-9.74621	-11.2292	-8.20183	< 0.0001		Total effect	-3.74545	-5.32456	-2.19082	< 0.0001		Total effect	0.00289504	0.00226063	0.00355445	< 0.0001
Prop. mediated (control)	0.305106	-0.164341	0.808783	0.172		Prop. mediated (control)	0.145006	-0.103724	0.419708	0.28		Prop. mediated (control)	1.01077	-0.385222	2.751	0.122		Prop. mediated (control)	0.0495512	-0.192522	0.301111	0.688
Prop. mediated (treated)	0.305106	-0.164341	0.808783	0.172		Prop. mediated (treated)	0.145006	-0.103724	0.419708	0.28		Prop. mediated (treated)	1.01077	-0.385222	2.751	0.122		Prop. mediated (treated)	0.0495512	-0.192522	0.301111	0.688
ACME (average)	-1.50009	-3.93346	0.795841	0.172		ACME (average)	-1.39357	-3.88683	1.05864	0.28		ACME (average)	-3.87267	-9.17659	1.31446	0.122		ACME (average)	0.000148952	-0.000558153	0.000862331	0.688
ADE (average)	-3.39503	-5.88552	-0.878776	0.006		ADE (average)	-8.35265	-11.5678	-5.30681	< 0.0001		ADE (average)	0.12722	-5.03414	5.46029	0.998		ADE (average)	0.00274609	0.00186047	0.00365308	< 0.0001
Prop. mediated (average)	0.305106	-0.164341	0.808783	0.172		Prop. mediated (average)	0.145006	-0.103724	0.419708	0.28		Prop. mediated (average)	1.01077	-0.385222	2.751	0.122		Prop. mediated (average)	0.0495512	-0.192522	0.301111	0.688
ELC_Intercept_InferiorcerebellarpeduncleR_beta.csv						NVDQ_Intercept_InferiorcerebellarpeduncleR_beta.csv						VDQ_Intercept_InferiorcerebellarpeduncleR_beta.csv						VDQ_Slope_InferiorcerebellarpeduncleR_beta.csv
	Estimate	Lower CI bound	Upper CI bound	P-value			Estimate	Lower CI bound	Upper CI bound	P-value			Estimate	Lower CI bound	Upper CI bound	P-value			Estimate	Lower CI bound	Upper CI bound	P-value
ACME (control)	0.713711	-0.253679	2.00672	0.184		ACME (control)	0.281906	-0.291713	1.0484	0.448		ACME (control)	1.35808	-0.969155	4.0811	0.31		ACME (control)	-6.37143e-20	-4.44241e-18	4.02858e-18	0.896
ACME (treated)	0.713711	-0.253679	2.00672	0.184		ACME (treated)	0.281906	-0.291713	1.0484	0.448		ACME (treated)	1.35808	-0.969155	4.0811	0.31		ACME (treated)	-6.49688e-20	-4.44241e-18	4.05087e-18	0.862
ADE (control)	-5.61651	-7.06545	-4.44732	< 0.0001		ADE (control)	-10.0363	-11.742	-8.42396	< 0.0001		ADE (control)	-5.15493	-8.12804	-2.45789	< 0.0001		ADE (control)	0.00287765	0.0022381	0.0035299	< 0.0001
ADE (treated)	-5.61651	-7.06545	-4.44732	< 0.0001		ADE (treated)	-10.0363	-11.742	-8.42396	< 0.0001		ADE (treated)	-5.15493	-8.12804	-2.45789	< 0.0001		ADE (treated)	0.00287765	0.0022381	0.0035299	< 0.0001
Total effect	-4.9028	-5.61028	-4.22257	< 0.0001		Total effect	-9.75442	-11.2109	-8.2149	< 0.0001		Total effect	-3.79684	-5.38359	-2.2625	< 0.0001		Total effect	0.00287765	0.0022381	0.0035299	< 0.0001
Prop. mediated (control)	-0.132429	-0.412343	0.0508145	0.184		Prop. mediated (control)	-0.0248942	-0.111007	0.0305174	0.448		Prop. mediated (control)	-0.339606	-1.22304	0.274951	0.31		Prop. mediated (control)	< 0.0001	-1.49897e-15	1.39767e-15	0.896
Prop. mediated (treated)	-0.132429	-0.412343	0.0508145	0.184		Prop. mediated (treated)	-0.0248942	-0.111007	0.0305174	0.448		Prop. mediated (treated)	-0.339606	-1.22304	0.274951	0.31		Prop. mediated (treated)	< 0.0001	-1.49897e-15	1.40341e-15	0.862
ACME (average)	0.713711	-0.253679	2.00672	0.184		ACME (average)	0.281906	-0.291713	1.0484	0.448		ACME (average)	1.35808	-0.969155	4.0811	0.31		ACME (average)	-6.43416e-20	-4.44241e-18	4.04904e-18	0.896
ADE (average)	-5.61651	-7.06545	-4.44732	< 0.0001		ADE (average)	-10.0363	-11.742	-8.42396	< 0.0001		ADE (average)	-5.15493	-8.12804	-2.45789	< 0.0001		ADE (average)	0.00287765	0.0022381	0.0035299	< 0.0001
Prop. mediated (average)	-0.132429	-0.412343	0.0508145	0.184		Prop. mediated (average)	-0.0248942	-0.111007	0.0305174	0.448		Prop. mediated (average)	-0.339606	-1.22304	0.274951	0.31		Prop. mediated (average)	< 0.0001	-1.49897e-15	1.39767e-15	0.896
ELC_Intercept_InferiorcerebellarpeduncleR_delta.csv						NVDQ_Intercept_InferiorcerebellarpeduncleR_delta.csv						VDQ_Intercept_InferiorcerebellarpeduncleR_delta.csv						VDQ_Slope_InferiorcerebellarpeduncleR_delta.csv
	Estimate	Lower CI bound	Upper CI bound	P-value			Estimate	Lower CI bound	Upper CI bound	P-value			Estimate	Lower CI bound	Upper CI bound	P-value			Estimate	Lower CI bound	Upper CI bound	P-value
ACME (control)	0.310826	-1.01054	1.67472	0.636		ACME (control)	3.2534	-3.61163	10.5529	0.348		ACME (control)	-0.265262	-3.63175	3.68213	0.87		ACME (control)	-7.89301e-05	-0.00352279	0.0036877	0.958
ACME (treated)	0.310826	-1.01054	1.67472	0.636		ACME (treated)	3.2534	-3.61163	10.5529	0.348		ACME (treated)	-0.265262	-3.63175	3.68213	0.87		ACME (treated)	-7.89301e-05	-0.00352279	0.0036877	0.958
ADE (control)	-5.20992	-6.58505	-3.7688	< 0.0001		ADE (control)	-13.0027	-19.9201	-6.25462	< 0.0001		ADE (control)	-3.5293	-7.41584	0.253803	0.08		ADE (control)	0.00295773	-0.00105201	0.00681955	0.13
ADE (treated)	-5.20992	-6.58505	-3.7688	< 0.0001		ADE (treated)	-13.0027	-19.9201	-6.25462	< 0.0001		ADE (treated)	-3.5293	-7.41584	0.253803	0.08		ADE (treated)	0.00295773	-0.00105201	0.00681955	0.13
Total effect	-4.89909	-5.54651	-4.20458	< 0.0001		Total effect	-9.74927	-11.3319	-8.2563	< 0.0001		Total effect	-3.79456	-5.25448	-2.15411	< 0.0001		Total effect	0.0028788	0.00222571	0.00361305	< 0.0001
Prop. mediated (control)	-0.0615936	-0.355521	0.205288	0.636		Prop. mediated (control)	-0.323081	-1.14557	0.371112	0.348		Prop. mediated (control)	0.0634916	-1.08249	1.08005	0.87		Prop. mediated (control)	-0.0278087	-1.16738	1.35509	0.958
Prop. mediated (treated)	-0.0615936	-0.355521	0.205288	0.636		Prop. mediated (treated)	-0.323081	-1.14557	0.371112	0.348		Prop. mediated (treated)	0.0634916	-1.08249	1.08005	0.87		Prop. mediated (treated)	-0.0278087	-1.16738	1.35509	0.958
ACME (average)	0.310826	-1.01054	1.67472	0.636		ACME (average)	3.2534	-3.61163	10.5529	0.348		ACME (average)	-0.265262	-3.63175	3.68213	0.87		ACME (average)	-7.89301e-05	-0.00352279	0.0036877	0.958
ADE (average)	-5.20992	-6.58505	-3.7688	< 0.0001		ADE (average)	-13.0027	-19.9201	-6.25462	< 0.0001		ADE (average)	-3.5293	-7.41584	0.253803	0.08		ADE (average)	0.00295773	-0.00105201	0.00681955	0.13
Prop. mediated (average)	-0.0615936	-0.355521	0.205288	0.636		Prop. mediated (average)	-0.323081	-1.14557	0.371112	0.348		Prop. mediated (average)	0.0634916	-1.08249	1.08005	0.87		Prop. mediated (average)	-0.0278087	-1.16738	1.35509	0.958
ELC_Intercept_InferiorcerebellarpeduncleR_gamma.csv						NVDQ_Intercept_InferiorcerebellarpeduncleR_gamma.csv						VDQ_Intercept_InferiorcerebellarpeduncleR_gamma.csv						VDQ_Slope_InferiorcerebellarpeduncleR_gamma.csv
	Estimate	Lower CI bound	Upper CI bound	P-value			Estimate	Lower CI bound	Upper CI bound	P-value			Estimate	Lower CI bound	Upper CI bound	P-value			Estimate	Lower CI bound	Upper CI bound	P-value
ACME (control)	0.000881029	0.000876942	0.000885243	< 0.0001		ACME (control)	0.0010323	0.00102724	0.00103689	< 0.0001		ACME (control)	0.000872922	0.000864589	0.000881859	< 0.0001		ACME (control)	1.19158e-07	1.17553e-07	1.20916e-07	< 0.0001
ACME (treated)	0.000881029	0.000876942	0.000885243	< 0.0001		ACME (treated)	0.0010323	0.00102724	0.00103689	< 0.0001		ACME (treated)	0.000872922	0.000864589	0.000881859	< 0.0001		ACME (treated)	1.19158e-07	1.17553e-07	1.20916e-07	< 0.0001
ADE (control)	-4.91924	-5.60123	-4.25788	< 0.0001		ADE (control)	-9.80491	-11.241	-8.25603	< 0.0001		ADE (control)	-3.80025	-5.33739	-2.36398	< 0.0001		ADE (control)	0.00286684	0.00222261	0.00357264	< 0.0001
ADE (treated)	-4.91924	-5.60123	-4.25788	< 0.0001		ADE (treated)	-9.80491	-11.241	-8.25603	< 0.0001		ADE (treated)	-3.80025	-5.33739	-2.36398	< 0.0001		ADE (treated)	0.00286684	0.00222261	0.00357264	< 0.0001
Total effect	-4.91836	-5.60034	-4.257	< 0.0001		Total effect	-9.80388	-11.24	-8.25499	< 0.0001		Total effect	-3.79938	-5.33651	-2.36311	< 0.0001		Total effect	0.00286696	0.00222273	0.00357276	< 0.0001
Prop. mediated (control)	-0.000179071	-0.00020581	-0.000157942	< 0.0001		Prop. mediated (control)	-0.000105136	-0.000125373	-9.15622e-05	< 0.0001		Prop. mediated (control)	-0.000230241	-0.000368451	-0.000164266	< 0.0001		Prop. mediated (control)	4.1477e-05	3.38438e-05	5.28867e-05	< 0.0001
Prop. mediated (treated)	-0.000179071	-0.00020581	-0.000157942	< 0.0001		Prop. mediated (treated)	-0.000105136	-0.000125373	-9.15622e-05	< 0.0001		Prop. mediated (treated)	-0.000230241	-0.000368451	-0.000164266	< 0.0001		Prop. mediated (treated)	4.1477e-05	3.38438e-05	5.28867e-05	< 0.0001
ACME (average)	0.000881029	0.000876942	0.000885243	< 0.0001		ACME (average)	0.0010323	0.00102724	0.00103689	< 0.0001		ACME (average)	0.000872922	0.000864589	0.000881859	< 0.0001		ACME (average)	1.19158e-07	1.17553e-07	1.20916e-07	< 0.0001
ADE (average)	-4.91924	-5.60123	-4.25788	< 0.0001		ADE (average)	-9.80491	-11.241	-8.25603	< 0.0001		ADE (average)	-3.80025	-5.33739	-2.36398	< 0.0001		ADE (average)	0.00286684	0.00222261	0.00357264	< 0.0001
Prop. mediated (average)	-0.000179071	-0.00020581	-0.000157942	< 0.0001		Prop. mediated (average)	-0.000105136	-0.000125373	-9.15622e-05	< 0.0001		Prop. mediated (average)	-0.000230241	-0.000368451	-0.000164266	< 0.0001		Prop. mediated (average)	4.1477e-05	3.38438e-05	5.28867e-05	< 0.0001
ELC_Intercept_Insula_alpha.csv						NVDQ_Intercept_Insula_alpha.csv						VDQ_Intercept_Insula_alpha.csv						VDQ_Slope_Insula_alpha.csv
	Estimate	Lower CI bound	Upper CI bound	P-value			Estimate	Lower CI bound	Upper CI bound	P-value			Estimate	Lower CI bound	Upper CI bound	P-value			Estimate	Lower CI bound	Upper CI bound	P-value
ACME (control)	-1.35352	-2.35208	-0.515599	< 0.0001		ACME (control)	-1.11767	-1.86316	-0.441421	0.002		ACME (control)	-2.74227	-4.77551	-0.834556	0.002		ACME (control)	-1.63812e-06	-3.71327e-05	2.99574e-05	0.938
ACME (treated)	-1.35352	-2.35208	-0.515599	< 0.0001		ACME (treated)	-1.11767	-1.86316	-0.441421	0.002		ACME (treated)	-2.74227	-4.77551	-0.834556	0.002		ACME (treated)	-1.63812e-06	-3.71327e-05	2.99574e-05	0.938
ADE (control)	-3.57297	-4.62724	-2.57081	< 0.0001		ADE (control)	-8.67382	-10.3747	-6.90986	< 0.0001		ADE (control)	-1.08888	-3.34861	1.16441	0.358		ADE (control)	0.00286841	0.00221349	0.00349391	< 0.0001
ADE (treated)	-3.57297	-4.62724	-2.57081	< 0.0001		ADE (treated)	-8.67382	-10.3747	-6.90986	< 0.0001		ADE (treated)	-1.08888	-3.34861	1.16441	0.358		ADE (treated)	0.00286841	0.00221349	0.00349391	< 0.0001
Total effect	-4.9265	-5.65256	-4.23524	< 0.0001		Total effect	-9.79149	-11.2771	-8.17728	< 0.0001		Total effect	-3.83116	-5.38499	-2.3617	< 0.0001		Total effect	0.00286678	0.00220284	0.00350731	< 0.0001
Prop. mediated (control)	0.271291	0.106461	0.472322	< 0.0001		Prop. mediated (control)	0.113143	0.0442851	0.198001	0.002		Prop. mediated (control)	0.713237	0.228772	1.39235	0.002		Prop. mediated (control)	-0.000426241	-0.0142204	0.0106397	0.938
Prop. mediated (treated)	0.271291	0.106461	0.472322	< 0.0001		Prop. mediated (treated)	0.113143	0.0442851	0.198001	0.002		Prop. mediated (treated)	0.713237	0.228772	1.39235	0.002		Prop. mediated (treated)	-0.000426241	-0.0142204	0.0106397	0.938
ACME (average)	-1.35352	-2.35208	-0.515599	< 0.0001		ACME (average)	-1.11767	-1.86316	-0.441421	0.002		ACME (average)	-2.74227	-4.77551	-0.834556	0.002		ACME (average)	-1.63812e-06	-3.71327e-05	2.99574e-05	0.938
ADE (average)	-3.57297	-4.62724	-2.57081	< 0.0001		ADE (average)	-8.67382	-10.3747	-6.90986	< 0.0001		ADE (average)	-1.08888	-3.34861	1.16441	0.358		ADE (average)	0.00286841	0.00221349	0.00349391	< 0.0001
Prop. mediated (average)	0.271291	0.106461	0.472322	< 0.0001		Prop. mediated (average)	0.113143	0.0442851	0.198001	0.002		Prop. mediated (average)	0.713237	0.228772	1.39235	0.002		Prop. mediated (average)	-0.000426241	-0.0142204	0.0106397	0.938
ELC_Intercept_Insula_beta.csv						NVDQ_Intercept_Insula_beta.csv						VDQ_Intercept_Insula_beta.csv						VDQ_Slope_Insula_beta.csv
	Estimate	Lower CI bound	Upper CI bound	P-value			Estimate	Lower CI bound	Upper CI bound	P-value			Estimate	Lower CI bound	Upper CI bound	P-value			Estimate	Lower CI bound	Upper CI bound	P-value
ACME (control)	-1.7955	-1.80759	-1.78385	< 0.0001		ACME (control)	-2.12568	-2.13497	-2.11624	< 0.0001		ACME (control)	-1.7734	-1.79828	-1.75088	< 0.0001		ACME (control)	-0.000223501	-0.000223832	-0.000223158	< 0.0001
ACME (treated)	-1.7955	-1.80759	-1.78385	< 0.0001		ACME (treated)	-2.12568	-2.13497	-2.11624	< 0.0001		ACME (treated)	-1.7734	-1.79828	-1.75088	< 0.0001		ACME (treated)	-0.000223501	-0.000223832	-0.000223158	< 0.0001
ADE (control)	-3.11066	-3.78002	-2.48602	< 0.0001		ADE (control)	-7.6182	-9.1421	-6.14342	< 0.0001		ADE (control)	-2.01665	-3.41119	-0.549089	0.002		ADE (control)	0.00311474	0.00241884	0.00383542	< 0.0001
ADE (treated)	-3.11066	-3.78002	-2.48602	< 0.0001		ADE (treated)	-7.6182	-9.1421	-6.14342	< 0.0001		ADE (treated)	-2.01665	-3.41119	-0.549089	0.002		ADE (treated)	0.00311474	0.00241884	0.00383542	< 0.0001
Total effect	-4.90616	-5.59027	-4.27132	< 0.0001		Total effect	-9.74388	-11.2665	-8.26285	< 0.0001		Total effect	-3.79005	-5.20782	-2.30267	< 0.0001		Total effect	0.00289124	0.00219501	0.00361226	< 0.0001
Prop. mediated (control)	0.365514	0.323822	0.418262	< 0.0001		Prop. mediated (control)	0.218123	0.188847	0.256649	< 0.0001		Prop. mediated (control)	0.46862	0.344545	0.761543	< 0.0001		Prop. mediated (control)	-0.0774068	-0.101973	-0.061778	< 0.0001
Prop. mediated (treated)	0.365514	0.323822	0.418262	< 0.0001		Prop. mediated (treated)	0.218123	0.188847	0.256649	< 0.0001		Prop. mediated (treated)	0.46862	0.344545	0.761543	< 0.0001		Prop. mediated (treated)	-0.0774068	-0.101973	-0.061778	< 0.0001
ACME (average)	-1.7955	-1.80759	-1.78385	< 0.0001		ACME (average)	-2.12568	-2.13497	-2.11624	< 0.0001		ACME (average)	-1.7734	-1.79828	-1.75088	< 0.0001		ACME (average)	-0.000223501	-0.000223832	-0.000223158	< 0.0001
ADE (average)	-3.11066	-3.78002	-2.48602	< 0.0001		ADE (average)	-7.6182	-9.1421	-6.14342	< 0.0001		ADE (average)	-2.01665	-3.41119	-0.549089	0.002		ADE (average)	0.00311474	0.00241884	0.00383542	< 0.0001
Prop. mediated (average)	0.365514	0.323822	0.418262	< 0.0001		Prop. mediated (average)	0.218123	0.188847	0.256649	< 0.0001		Prop. mediated (average)	0.46862	0.344545	0.761543	< 0.0001		Prop. mediated (average)	-0.0774068	-0.101973	-0.061778	< 0.0001
ELC_Intercept_Insula_delta.csv						NVDQ_Intercept_Insula_delta.csv						VDQ_Intercept_Insula_delta.csv						VDQ_Slope_Insula_delta.csv
	Estimate	Lower CI bound	Upper CI bound	P-value			Estimate	Lower CI bound	Upper CI bound	P-value			Estimate	Lower CI bound	Upper CI bound	P-value			Estimate	Lower CI bound	Upper CI bound	P-value
ACME (control)	-0.0668767	-1.68352	0.978949	0.952		ACME (control)	3.69516	-2.67626	8.3388	0.224		ACME (control)	-0.453606	-4.1026	2.57811	0.862		ACME (control)	0.00132739	-0.00174864	0.00361909	0.344
ACME (treated)	-0.0668767	-1.68352	0.978949	0.952		ACME (treated)	3.69516	-2.67626	8.3388	0.224		ACME (treated)	-0.453606	-4.1026	2.57811	0.862		ACME (treated)	0.00132739	-0.00174864	0.00361909	0.344
ADE (control)	-4.82815	-6.0296	-3.07022	< 0.0001		ADE (control)	-13.4714	-18.0151	-7.06502	0.004		ADE (control)	-3.33984	-6.55147	0.906786	0.088		ADE (control)	0.0015341	-0.00102627	0.00474548	0.258
ADE (treated)	-4.82815	-6.0296	-3.07022	< 0.0001		ADE (treated)	-13.4714	-18.0151	-7.06502	0.004		ADE (treated)	-3.33984	-6.55147	0.906786	0.088		ADE (treated)	0.0015341	-0.00102627	0.00474548	0.258
Total effect	-4.89503	-5.56728	-4.24316	< 0.0001		Total effect	-9.77621	-11.3346	-8.1505	< 0.0001		Total effect	-3.79344	-5.33342	-2.25771	< 0.0001		Total effect	0.00286148	0.00221698	0.0035439	< 0.0001
Prop. mediated (control)	-0.00926093	-0.206384	0.341625	0.952		Prop. mediated (control)	-0.421553	-0.914101	0.282683	0.224		Prop. mediated (control)	0.0609979	-0.682786	1.22266	0.862		Prop. mediated (control)	0.524208	-0.604303	1.38664	0.344
Prop. mediated (treated)	-0.00926093	-0.206384	0.341625	0.952		Prop. mediated (treated)	-0.421553	-0.914101	0.282683	0.224		Prop. mediated (treated)	0.0609979	-0.682786	1.22266	0.862		Prop. mediated (treated)	0.524208	-0.604303	1.38664	0.344
ACME (average)	-0.0668767	-1.68352	0.978949	0.952		ACME (average)	3.69516	-2.67626	8.3388	0.224		ACME (average)	-0.453606	-4.1026	2.57811	0.862		ACME (average)	0.00132739	-0.00174864	0.00361909	0.344
ADE (average)	-4.82815	-6.0296	-3.07022	< 0.0001		ADE (average)	-13.4714	-18.0151	-7.06502	0.004		ADE (average)	-3.33984	-6.55147	0.906786	0.088		ADE (average)	0.0015341	-0.00102627	0.00474548	0.258
Prop. mediated (average)	-0.00926093	-0.206384	0.341625	0.952		Prop. mediated (average)	-0.421553	-0.914101	0.282683	0.224		Prop. mediated (average)	0.0609979	-0.682786	1.22266	0.862		Prop. mediated (average)	0.524208	-0.604303	1.38664	0.344
ELC_Intercept_Insula_gamma.csv						NVDQ_Intercept_Insula_gamma.csv						VDQ_Intercept_Insula_gamma.csv						VDQ_Slope_Insula_gamma.csv
	Estimate	Lower CI bound	Upper CI bound	P-value			Estimate	Lower CI bound	Upper CI bound	P-value			Estimate	Lower CI bound	Upper CI bound	P-value			Estimate	Lower CI bound	Upper CI bound	P-value
ACME (control)	0.148959	-0.0506498	0.43721	0.154		ACME (control)	0.0502373	-0.17332	0.285572	0.596		ACME (control)	0.169022	-0.304041	0.686251	0.42		ACME (control)	-3.76623e-05	-0.000117293	3.63832e-08	0.052
ACME (treated)	0.148959	-0.0506498	0.43721	0.154		ACME (treated)	0.0502373	-0.17332	0.285572	0.596		ACME (treated)	0.169022	-0.304041	0.686251	0.42		ACME (treated)	-3.76623e-05	-0.000117293	3.63832e-08	0.052
ADE (control)	-5.04185	-5.76491	-4.34073	< 0.0001		ADE (control)	-9.77688	-11.2806	-8.28806	< 0.0001		ADE (control)	-3.9267	-5.45736	-2.38433	< 0.0001		ADE (control)	0.0029143	0.00225569	0.00356293	< 0.0001
ADE (treated)	-5.04185	-5.76491	-4.34073	< 0.0001		ADE (treated)	-9.77688	-11.2806	-8.28806	< 0.0001		ADE (treated)	-3.9267	-5.45736	-2.38433	< 0.0001		ADE (treated)	0.0029143	0.00225569	0.00356293	< 0.0001
Total effect	-4.89289	-5.58901	-4.2164	< 0.0001		Total effect	-9.72665	-11.2912	-8.2578	< 0.0001		Total effect	-3.75767	-5.31809	-2.18285	< 0.0001		Total effect	0.00287664	0.00222267	0.0035246	< 0.0001
Prop. mediated (control)	-0.0278641	-0.0942948	0.00987507	0.154		Prop. mediated (control)	-0.00443658	-0.0303509	0.0187454	0.596		Prop. mediated (control)	-0.0386828	-0.213804	0.0768871	0.42		Prop. mediated (control)	-0.0105506	-0.0421076	1.18693e-05	0.052
Prop. mediated (treated)	-0.0278641	-0.0942948	0.00987507	0.154		Prop. mediated (treated)	-0.00443658	-0.0303509	0.0187454	0.596		Prop. mediated (treated)	-0.0386828	-0.213804	0.0768871	0.42		Prop. mediated (treated)	-0.0105506	-0.0421076	1.18693e-05	0.052
ACME (average)	0.148959	-0.0506498	0.43721	0.154		ACME (average)	0.0502373	-0.17332	0.285572	0.596		ACME (average)	0.169022	-0.304041	0.686251	0.42		ACME (average)	-3.76623e-05	-0.000117293	3.63832e-08	0.052
ADE (average)	-5.04185	-5.76491	-4.34073	< 0.0001		ADE (average)	-9.77688	-11.2806	-8.28806	< 0.0001		ADE (average)	-3.9267	-5.45736	-2.38433	< 0.0001		ADE (average)	0.0029143	0.00225569	0.00356293	< 0.0001
Prop. mediated (average)	-0.0278641	-0.0942948	0.00987507	0.154		Prop. mediated (average)	-0.00443658	-0.0303509	0.0187454	0.596		Prop. mediated (average)	-0.0386828	-0.213804	0.0768871	0.42		Prop. mediated (average)	-0.0105506	-0.0421076	1.18693e-05	0.052
ELC_Intercept_MediallemniscusL_alpha.csv						NVDQ_Intercept_MediallemniscusL_alpha.csv						VDQ_Intercept_MediallemniscusL_alpha.csv						VDQ_Slope_MediallemniscusL_alpha.csv
	Estimate	Lower CI bound	Upper CI bound	P-value			Estimate	Lower CI bound	Upper CI bound	P-value			Estimate	Lower CI bound	Upper CI bound	P-value			Estimate	Lower CI bound	Upper CI bound	P-value
ACME (control)	-0.12707	-0.127992	-0.126173	< 0.0001		ACME (control)	-0.151009	-0.151775	-0.1503	< 0.0001		ACME (control)	-0.125322	-0.127224	-0.123474	< 0.0001		ACME (control)	-1.53276e-05	-1.54487e-05	-1.5205e-05	< 0.0001
ACME (treated)	-0.12707	-0.127992	-0.126173	< 0.0001		ACME (treated)	-0.151009	-0.151775	-0.1503	< 0.0001		ACME (treated)	-0.125322	-0.127224	-0.123474	< 0.0001		ACME (treated)	-1.53276e-05	-1.54487e-05	-1.5205e-05	< 0.0001
ADE (control)	-4.76041	-5.43149	-4.1193	< 0.0001		ADE (control)	-9.55135	-11.0173	-7.9952	< 0.0001		ADE (control)	-3.62195	-5.13153	-2.0946	< 0.0001		ADE (control)	0.00291204	0.00221469	0.00361791	< 0.0001
ADE (treated)	-4.76041	-5.43149	-4.1193	< 0.0001		ADE (treated)	-9.55135	-11.0173	-7.9952	< 0.0001		ADE (treated)	-3.62195	-5.13153	-2.0946	< 0.0001		ADE (treated)	0.00291204	0.00221469	0.00361791	< 0.0001
Total effect	-4.88748	-5.55934	-4.24566	< 0.0001		Total effect	-9.70236	-11.169	-8.14565	< 0.0001		Total effect	-3.74727	-5.25819	-2.2186	< 0.0001		Total effect	0.00289671	0.00219924	0.00360271	< 0.0001
Prop. mediated (control)	0.0259883	0.0229783	0.0297934	< 0.0001		Prop. mediated (control)	0.0155769	0.0135575	0.0184891	< 0.0001		Prop. mediated (control)	0.033392	0.0241184	0.0558947	< 0.0001		Prop. mediated (control)	-0.00529891	-0.00702456	-0.00422044	< 0.0001
Prop. mediated (treated)	0.0259883	0.0229783	0.0297934	< 0.0001		Prop. mediated (treated)	0.0155769	0.0135575	0.0184891	< 0.0001		Prop. mediated (treated)	0.033392	0.0241184	0.0558947	< 0.0001		Prop. mediated (treated)	-0.00529891	-0.00702456	-0.00422044	< 0.0001
ACME (average)	-0.12707	-0.127992	-0.126173	< 0.0001		ACME (average)	-0.151009	-0.151775	-0.1503	< 0.0001		ACME (average)	-0.125322	-0.127224	-0.123474	< 0.0001		ACME (average)	-1.53276e-05	-1.54487e-05	-1.5205e-05	< 0.0001
ADE (average)	-4.76041	-5.43149	-4.1193	< 0.0001		ADE (average)	-9.55135	-11.0173	-7.9952	< 0.0001		ADE (average)	-3.62195	-5.13153	-2.0946	< 0.0001		ADE (average)	0.00291204	0.00221469	0.00361791	< 0.0001
Prop. mediated (average)	0.0259883	0.0229783	0.0297934	< 0.0001		Prop. mediated (average)	0.0155769	0.0135575	0.0184891	< 0.0001		Prop. mediated (average)	0.033392	0.0241184	0.0558947	< 0.0001		Prop. mediated (average)	-0.00529891	-0.00702456	-0.00422044	< 0.0001
ELC_Intercept_MediallemniscusL_beta.csv						NVDQ_Intercept_MediallemniscusL_beta.csv						VDQ_Intercept_MediallemniscusL_beta.csv						VDQ_Slope_MediallemniscusL_beta.csv
	Estimate	Lower CI bound	Upper CI bound	P-value			Estimate	Lower CI bound	Upper CI bound	P-value			Estimate	Lower CI bound	Upper CI bound	P-value			Estimate	Lower CI bound	Upper CI bound	P-value
ACME (control)	3.7371	3.72002	3.75503	< 0.0001		ACME (control)	4.37973	4.36033	4.3994	< 0.0001		ACME (control)	3.70301	3.66279	3.74155	< 0.0001		ACME (control)	0.00050455	0.000497436	0.000511903	< 0.0001
ACME (treated)	3.7371	3.72002	3.75503	< 0.0001		ACME (treated)	4.37973	4.36033	4.3994	< 0.0001		ACME (treated)	3.70301	3.66279	3.74155	< 0.0001		ACME (treated)	0.00050455	0.000497436	0.000511903	< 0.0001
ADE (control)	-8.65222	-9.33493	-8.01014	< 0.0001		ADE (control)	-14.1781	-15.7261	-12.746	< 0.0001		ADE (control)	-7.51078	-9.07319	-5.98321	< 0.0001		ADE (control)	0.00236797	0.00168394	0.00307501	< 0.0001
ADE (treated)	-8.65222	-9.33493	-8.01014	< 0.0001		ADE (treated)	-14.1781	-15.7261	-12.746	< 0.0001		ADE (treated)	-7.51078	-9.07319	-5.98321	< 0.0001		ADE (treated)	0.00236797	0.00168394	0.00307501	< 0.0001
Total effect	-4.91513	-5.58304	-4.28627	< 0.0001		Total effect	-9.79833	-11.3518	-8.34247	< 0.0001		Total effect	-3.80777	-5.33638	-2.28436	< 0.0001		Total effect	0.00287252	0.00218138	0.00358691	< 0.0001
Prop. mediated (control)	-0.761773	-0.86874	-0.671529	< 0.0001		Prop. mediated (control)	-0.447459	-0.526955	-0.384815	< 0.0001		Prop. mediated (control)	-0.975524	-1.6073	-0.699478	< 0.0001		Prop. mediated (control)	0.176095	0.142714	0.228038	< 0.0001
Prop. mediated (treated)	-0.761773	-0.86874	-0.671529	< 0.0001		Prop. mediated (treated)	-0.447459	-0.526955	-0.384815	< 0.0001		Prop. mediated (treated)	-0.975524	-1.6073	-0.699478	< 0.0001		Prop. mediated (treated)	0.176095	0.142714	0.228038	< 0.0001
ACME (average)	3.7371	3.72002	3.75503	< 0.0001		ACME (average)	4.37973	4.36033	4.3994	< 0.0001		ACME (average)	3.70301	3.66279	3.74155	< 0.0001		ACME (average)	0.00050455	0.000497436	0.000511903	< 0.0001
ADE (average)	-8.65222	-9.33493	-8.01014	< 0.0001		ADE (average)	-14.1781	-15.7261	-12.746	< 0.0001		ADE (average)	-7.51078	-9.07319	-5.98321	< 0.0001		ADE (average)	0.00236797	0.00168394	0.00307501	< 0.0001
Prop. mediated (average)	-0.761773	-0.86874	-0.671529	< 0.0001		Prop. mediated (average)	-0.447459	-0.526955	-0.384815	< 0.0001		Prop. mediated (average)	-0.975524	-1.6073	-0.699478	< 0.0001		Prop. mediated (average)	0.176095	0.142714	0.228038	< 0.0001
ELC_Intercept_MediallemniscusL_delta.csv						NVDQ_Intercept_MediallemniscusL_delta.csv						VDQ_Intercept_MediallemniscusL_delta.csv						VDQ_Slope_MediallemniscusL_delta.csv
	Estimate	Lower CI bound	Upper CI bound	P-value			Estimate	Lower CI bound	Upper CI bound	P-value			Estimate	Lower CI bound	Upper CI bound	P-value			Estimate	Lower CI bound	Upper CI bound	P-value
ACME (control)	0.0553182	-0.648761	1.01448	0.96		ACME (control)	0.282441	-2.89815	4.84556	0.994		ACME (control)	0.262555	-1.91267	2.96384	0.874		ACME (control)	-0.000254696	-0.00187587	0.00164848	0.724
ACME (treated)	0.0553182	-0.648761	1.01448	0.96		ACME (treated)	0.282441	-2.89815	4.84556	0.994		ACME (treated)	0.262555	-1.91267	2.96384	0.874		ACME (treated)	-0.000254696	-0.00187587	0.00164848	0.724
ADE (control)	-4.94127	-5.972	-3.9585	< 0.0001		ADE (control)	-9.94511	-14.1881	-6.39629	< 0.0001		ADE (control)	-4.01516	-7.00925	-1.16487	0.01		ADE (control)	0.00315908	0.00126512	0.0050944	0.002
ADE (treated)	-4.94127	-5.972	-3.9585	< 0.0001		ADE (treated)	-9.94511	-14.1881	-6.39629	< 0.0001		ADE (treated)	-4.01516	-7.00925	-1.16487	0.01		ADE (treated)	0.00315908	0.00126512	0.0050944	0.002
Total effect	-4.88595	-5.57761	-4.25489	< 0.0001		Total effect	-9.66267	-11.1868	-8.08165	< 0.0001		Total effect	-3.7526	-5.35665	-2.2602	< 0.0001		Total effect	0.00290438	0.00227051	0.00360405	< 0.0001
Prop. mediated (control)	0.0030639	-0.220091	0.135693	0.96		Prop. mediated (control)	0.0011462	-0.546949	0.293052	0.994		Prop. mediated (control)	-0.0463003	-0.872106	0.595121	0.874		Prop. mediated (control)	-0.109216	-0.615743	0.573509	0.724
Prop. mediated (treated)	0.0030639	-0.220091	0.135693	0.96		Prop. mediated (treated)	0.0011462	-0.546949	0.293052	0.994		Prop. mediated (treated)	-0.0463003	-0.872106	0.595121	0.874		Prop. mediated (treated)	-0.109216	-0.615743	0.573509	0.724
ACME (average)	0.0553182	-0.648761	1.01448	0.96		ACME (average)	0.282441	-2.89815	4.84556	0.994		ACME (average)	0.262555	-1.91267	2.96384	0.874		ACME (average)	-0.000254696	-0.00187587	0.00164848	0.724
ADE (average)	-4.94127	-5.972	-3.9585	< 0.0001		ADE (average)	-9.94511	-14.1881	-6.39629	< 0.0001		ADE (average)	-4.01516	-7.00925	-1.16487	0.01		ADE (average)	0.00315908	0.00126512	0.0050944	0.002
Prop. mediated (average)	0.0030639	-0.220091	0.135693	0.96		Prop. mediated (average)	0.0011462	-0.546949	0.293052	0.994		Prop. mediated (average)	-0.0463003	-0.872106	0.595121	0.874		Prop. mediated (average)	-0.109216	-0.615743	0.573509	0.724
ELC_Intercept_MediallemniscusL_gamma.csv						NVDQ_Intercept_MediallemniscusL_gamma.csv						VDQ_Intercept_MediallemniscusL_gamma.csv						VDQ_Slope_MediallemniscusL_gamma.csv
	Estimate	Lower CI bound	Upper CI bound	P-value			Estimate	Lower CI bound	Upper CI bound	P-value			Estimate	Lower CI bound	Upper CI bound	P-value			Estimate	Lower CI bound	Upper CI bound	P-value
ACME (control)	0.000968666	0.000964641	0.000972696	< 0.0001		ACME (control)	0.00112951	0.00112301	0.00113628	< 0.0001		ACME (control)	0.000961474	0.000952806	0.000969889	< 0.0001		ACME (control)	1.35936e-07	1.33374e-07	1.38627e-07	< 0.0001
ACME (treated)	0.000968666	0.000964641	0.000972696	< 0.0001		ACME (treated)	0.00112951	0.00112301	0.00113628	< 0.0001		ACME (treated)	0.000961474	0.000952806	0.000969889	< 0.0001		ACME (treated)	1.35936e-07	1.33374e-07	1.38627e-07	< 0.0001
ADE (control)	-4.91524	-5.57841	-4.27713	< 0.0001		ADE (control)	-9.75491	-11.3501	-8.28877	< 0.0001		ADE (control)	-3.81476	-5.34011	-2.2645	< 0.0001		ADE (control)	0.00289542	0.00227339	0.00354864	< 0.0001
ADE (treated)	-4.91524	-5.57841	-4.27713	< 0.0001		ADE (treated)	-9.75491	-11.3501	-8.28877	< 0.0001		ADE (treated)	-3.81476	-5.34011	-2.2645	< 0.0001		ADE (treated)	0.00289542	0.00227339	0.00354864	< 0.0001
Total effect	-4.91427	-5.57744	-4.27617	< 0.0001		Total effect	-9.75378	-11.349	-8.28763	< 0.0001		Total effect	-3.81379	-5.33914	-2.26354	< 0.0001		Total effect	0.00289556	0.00227352	0.00354877	< 0.0001
Prop. mediated (control)	-0.000196703	-0.000226342	-0.000174184	< 0.0001		Prop. mediated (control)	-0.000115917	-0.0001369	-9.94731e-05	< 0.0001		Prop. mediated (control)	-0.000253172	-0.000424432	-0.000181609	< 0.0001		Prop. mediated (control)	4.70785e-05	3.90632e-05	5.86639e-05	< 0.0001
Prop. mediated (treated)	-0.000196703	-0.000226342	-0.000174184	< 0.0001		Prop. mediated (treated)	-0.000115917	-0.0001369	-9.94731e-05	< 0.0001		Prop. mediated (treated)	-0.000253172	-0.000424432	-0.000181609	< 0.0001		Prop. mediated (treated)	4.70785e-05	3.90632e-05	5.86639e-05	< 0.0001
ACME (average)	0.000968666	0.000964641	0.000972696	< 0.0001		ACME (average)	0.00112951	0.00112301	0.00113628	< 0.0001		ACME (average)	0.000961474	0.000952806	0.000969889	< 0.0001		ACME (average)	1.35936e-07	1.33374e-07	1.38627e-07	< 0.0001
ADE (average)	-4.91524	-5.57841	-4.27713	< 0.0001		ADE (average)	-9.75491	-11.3501	-8.28877	< 0.0001		ADE (average)	-3.81476	-5.34011	-2.2645	< 0.0001		ADE (average)	0.00289542	0.00227339	0.00354864	< 0.0001
Prop. mediated (average)	-0.000196703	-0.000226342	-0.000174184	< 0.0001		Prop. mediated (average)	-0.000115917	-0.0001369	-9.94731e-05	< 0.0001		Prop. mediated (average)	-0.000253172	-0.000424432	-0.000181609	< 0.0001		Prop. mediated (average)	4.70785e-05	3.90632e-05	5.86639e-05	< 0.0001
ELC_Intercept_MediallemniscusR_alpha.csv						NVDQ_Intercept_MediallemniscusR_alpha.csv						VDQ_Intercept_MediallemniscusR_alpha.csv						VDQ_Slope_MediallemniscusR_alpha.csv
	Estimate	Lower CI bound	Upper CI bound	P-value			Estimate	Lower CI bound	Upper CI bound	P-value			Estimate	Lower CI bound	Upper CI bound	P-value			Estimate	Lower CI bound	Upper CI bound	P-value
ACME (control)	-0.672659	-3.04883	1.59505	0.576		ACME (control)	0.459449	-1.27898	2.09798	0.602		ACME (control)	-2.00939	-7.06567	2.96309	0.436		ACME (control)	-4.43589e-19	-1.65161e-17	1.31854e-17	0.874
ACME (treated)	-0.672659	-3.04883	1.59505	0.576		ACME (treated)	0.459449	-1.27898	2.09798	0.602		ACME (treated)	-2.00939	-7.06567	2.96309	0.436		ACME (treated)	-4.50479e-19	-1.65161e-17	1.31751e-17	0.856
ADE (control)	-4.24067	-6.48683	-1.83671	< 0.0001		ADE (control)	-10.2358	-12.45	-8.0971	< 0.0001		ADE (control)	-1.79594	-6.63171	3.41471	0.482		ADE (control)	0.00286314	0.00219435	0.00350559	< 0.0001
ADE (treated)	-4.24067	-6.48683	-1.83671	< 0.0001		ADE (treated)	-10.2358	-12.45	-8.0971	< 0.0001		ADE (treated)	-1.79594	-6.63171	3.41471	0.482		ADE (treated)	0.00286314	0.00219435	0.00350559	< 0.0001
Total effect	-4.91333	-5.61053	-4.22594	< 0.0001		Total effect	-9.77634	-11.323	-8.32554	< 0.0001		Total effect	-3.80532	-5.4372	-2.25523	< 0.0001		Total effect	0.00286314	0.00219435	0.00350559	< 0.0001
Prop. mediated (control)	0.134174	-0.336961	0.618779	0.576		Prop. mediated (control)	-0.0456155	-0.21978	0.130608	0.602		Prop. mediated (control)	0.510697	-0.89633	2.02349	0.436		Prop. mediated (control)	< 0.0001	-5.98993e-15	4.77269e-15	0.874
Prop. mediated (treated)	0.134174	-0.336961	0.618779	0.576		Prop. mediated (treated)	-0.0456155	-0.21978	0.130608	0.602		Prop. mediated (treated)	0.510697	-0.89633	2.02349	0.436		Prop. mediated (treated)	< 0.0001	-5.98993e-15	4.79706e-15	0.856
ACME (average)	-0.672659	-3.04883	1.59505	0.576		ACME (average)	0.459449	-1.27898	2.09798	0.602		ACME (average)	-2.00939	-7.06567	2.96309	0.436		ACME (average)	-4.47034e-19	-1.65161e-17	1.31802e-17	0.874
ADE (average)	-4.24067	-6.48683	-1.83671	< 0.0001		ADE (average)	-10.2358	-12.45	-8.0971	< 0.0001		ADE (average)	-1.79594	-6.63171	3.41471	0.482		ADE (average)	0.00286314	0.00219435	0.00350559	< 0.0001
Prop. mediated (average)	0.134174	-0.336961	0.618779	0.576		Prop. mediated (average)	-0.0456155	-0.21978	0.130608	0.602		Prop. mediated (average)	0.510697	-0.89633	2.02349	0.436		Prop. mediated (average)	< 0.0001	-5.98993e-15	4.77742e-15	0.874
ELC_Intercept_MediallemniscusR_beta.csv						NVDQ_Intercept_MediallemniscusR_beta.csv						VDQ_Intercept_MediallemniscusR_beta.csv						VDQ_Slope_MediallemniscusR_beta.csv
	Estimate	Lower CI bound	Upper CI bound	P-value			Estimate	Lower CI bound	Upper CI bound	P-value			Estimate	Lower CI bound	Upper CI bound	P-value			Estimate	Lower CI bound	Upper CI bound	P-value
ACME (control)	0.934985	-0.616438	2.62053	0.256		ACME (control)	0.440167	-0.661076	1.53824	0.44		ACME (control)	0.7994	-2.98214	4.30342	0.628		ACME (control)	1.73374e-20	-5.25464e-18	5.51902e-18	0.932
ACME (treated)	0.934985	-0.616438	2.62053	0.256		ACME (treated)	0.440167	-0.661076	1.53824	0.44		ACME (treated)	0.7994	-2.98214	4.30342	0.628		ACME (treated)	1.85821e-20	-5.27376e-18	5.51779e-18	0.906
ADE (control)	-5.84699	-7.64247	-4.14188	< 0.0001		ADE (control)	-10.1833	-11.9579	-8.30815	< 0.0001		ADE (control)	-4.61155	-8.49376	-0.628394	0.018		ADE (control)	0.00288135	0.00225053	0.00352479	< 0.0001
ADE (treated)	-5.84699	-7.64247	-4.14188	< 0.0001		ADE (treated)	-10.1833	-11.9579	-8.30815	< 0.0001		ADE (treated)	-4.61155	-8.49376	-0.628394	0.018		ADE (treated)	0.00288135	0.00225053	0.00352479	< 0.0001
Total effect	-4.91201	-5.60922	-4.23707	< 0.0001		Total effect	-9.74312	-11.1969	-8.19532	< 0.0001		Total effect	-3.81215	-5.31958	-2.27426	< 0.0001		Total effect	0.00288135	0.00225053	0.00352479	< 0.0001
Prop. mediated (control)	-0.188589	-0.549815	0.129531	0.256		Prop. mediated (control)	-0.0460184	-0.158807	0.0649944	0.44		Prop. mediated (control)	-0.222804	-1.21814	0.783815	0.628		Prop. mediated (control)	< 0.0001	-1.82552e-15	1.94871e-15	0.932
Prop. mediated (treated)	-0.188589	-0.549815	0.129531	0.256		Prop. mediated (treated)	-0.0460184	-0.158807	0.0649944	0.44		Prop. mediated (treated)	-0.222804	-1.21814	0.783815	0.628		Prop. mediated (treated)	< 0.0001	-1.82552e-15	1.96382e-15	0.906
ACME (average)	0.934985	-0.616438	2.62053	0.256		ACME (average)	0.440167	-0.661076	1.53824	0.44		ACME (average)	0.7994	-2.98214	4.30342	0.628		ACME (average)	1.79598e-20	-5.2642e-18	5.51779e-18	0.932
ADE (average)	-5.84699	-7.64247	-4.14188	< 0.0001		ADE (average)	-10.1833	-11.9579	-8.30815	< 0.0001		ADE (average)	-4.61155	-8.49376	-0.628394	0.018		ADE (average)	0.00288135	0.00225053	0.00352479	< 0.0001
Prop. mediated (average)	-0.188589	-0.549815	0.129531	0.256		Prop. mediated (average)	-0.0460184	-0.158807	0.0649944	0.44		Prop. mediated (average)	-0.222804	-1.21814	0.783815	0.628		Prop. mediated (average)	< 0.0001	-1.82552e-15	1.95627e-15	0.932
ELC_Intercept_MediallemniscusR_delta.csv						NVDQ_Intercept_MediallemniscusR_delta.csv						VDQ_Intercept_MediallemniscusR_delta.csv						VDQ_Slope_MediallemniscusR_delta.csv
	Estimate	Lower CI bound	Upper CI bound	P-value			Estimate	Lower CI bound	Upper CI bound	P-value			Estimate	Lower CI bound	Upper CI bound	P-value			Estimate	Lower CI bound	Upper CI bound	P-value
ACME (control)	0.33379	-2.3162	3.34349	0.858		ACME (control)	-1.64555	-7.74786	5.21638	0.562		ACME (control)	2.37585	-4.22114	12.1148	0.57		ACME (control)	-0.00087337	-0.00414098	0.00383888	0.59
ACME (treated)	0.33379	-2.3162	3.34349	0.858		ACME (treated)	-1.64555	-7.74786	5.21638	0.562		ACME (treated)	2.37585	-4.22114	12.1148	0.57		ACME (treated)	-0.00087337	-0.00414098	0.00383888	0.59
ADE (control)	-5.2297	-8.43526	-2.54318	0.004		ADE (control)	-8.08052	-14.8328	-1.75924	0.006		ADE (control)	-6.16412	-16.4169	1.03589	0.102		ADE (control)	0.00374115	-0.00107559	0.0073381	0.104
ADE (treated)	-5.2297	-8.43526	-2.54318	0.004		ADE (treated)	-8.08052	-14.8328	-1.75924	0.006		ADE (treated)	-6.16412	-16.4169	1.03589	0.102		ADE (treated)	0.00374115	-0.00107559	0.0073381	0.104
Total effect	-4.89591	-5.60969	-4.21222	< 0.0001		Total effect	-9.72607	-11.253	-8.17598	< 0.0001		Total effect	-3.78827	-5.31559	-2.16587	< 0.0001		Total effect	0.00286778	0.00225227	0.00354312	< 0.0001
Prop. mediated (control)	-0.0439898	-0.710639	0.476494	0.858		Prop. mediated (control)	0.177873	-0.547363	0.805079	0.562		Prop. mediated (control)	-0.491583	-3.15097	1.3382	0.57		Prop. mediated (control)	-0.34897	-1.46038	1.41419	0.59
Prop. mediated (treated)	-0.0439898	-0.710639	0.476494	0.858		Prop. mediated (treated)	0.177873	-0.547363	0.805079	0.562		Prop. mediated (treated)	-0.491583	-3.15097	1.3382	0.57		Prop. mediated (treated)	-0.34897	-1.46038	1.41419	0.59
ACME (average)	0.33379	-2.3162	3.34349	0.858		ACME (average)	-1.64555	-7.74786	5.21638	0.562		ACME (average)	2.37585	-4.22114	12.1148	0.57		ACME (average)	-0.00087337	-0.00414098	0.00383888	0.59
ADE (average)	-5.2297	-8.43526	-2.54318	0.004		ADE (average)	-8.08052	-14.8328	-1.75924	0.006		ADE (average)	-6.16412	-16.4169	1.03589	0.102		ADE (average)	0.00374115	-0.00107559	0.0073381	0.104
Prop. mediated (average)	-0.0439898	-0.710639	0.476494	0.858		Prop. mediated (average)	0.177873	-0.547363	0.805079	0.562		Prop. mediated (average)	-0.491583	-3.15097	1.3382	0.57		Prop. mediated (average)	-0.34897	-1.46038	1.41419	0.59
ELC_Intercept_MediallemniscusR_gamma.csv						NVDQ_Intercept_MediallemniscusR_gamma.csv						VDQ_Intercept_MediallemniscusR_gamma.csv						VDQ_Slope_MediallemniscusR_gamma.csv
	Estimate	Lower CI bound	Upper CI bound	P-value			Estimate	Lower CI bound	Upper CI bound	P-value			Estimate	Lower CI bound	Upper CI bound	P-value			Estimate	Lower CI bound	Upper CI bound	P-value
ACME (control)	0.000633308	0.000629742	0.000636971	< 0.0001		ACME (control)	0.000745135	0.000741881	0.000748276	< 0.0001		ACME (control)	0.000626567	0.000619725	0.000634202	< 0.0001		ACME (control)	8.30475e-08	8.23464e-08	8.37396e-08	< 0.0001
ACME (treated)	0.000633308	0.000629742	0.000636971	< 0.0001		ACME (treated)	0.000745135	0.000741881	0.000748276	< 0.0001		ACME (treated)	0.000626567	0.000619725	0.000634202	< 0.0001		ACME (treated)	8.30475e-08	8.23464e-08	8.37396e-08	< 0.0001
ADE (control)	-4.90231	-5.62064	-4.24183	< 0.0001		ADE (control)	-9.74755	-11.289	-8.19937	< 0.0001		ADE (control)	-3.7657	-5.29896	-2.29253	< 0.0001		ADE (control)	0.00287471	0.00219868	0.0035421	< 0.0001
ADE (treated)	-4.90231	-5.62064	-4.24183	< 0.0001		ADE (treated)	-9.74755	-11.289	-8.19937	< 0.0001		ADE (treated)	-3.7657	-5.29896	-2.29253	< 0.0001		ADE (treated)	0.00287471	0.00219868	0.0035421	< 0.0001
Total effect	-4.90168	-5.62	-4.2412	< 0.0001		Total effect	-9.74681	-11.2882	-8.19863	< 0.0001		Total effect	-3.76508	-5.29833	-2.2919	< 0.0001		Total effect	0.00287479	0.00219877	0.00354219	< 0.0001
Prop. mediated (control)	-0.000129645	-0.000148559	-0.000113243	< 0.0001		Prop. mediated (control)	-7.66857e-05	-9.10919e-05	-6.583e-05	< 0.0001		Prop. mediated (control)	-0.000166718	-0.00027098	-0.000119295	< 0.0001		Prop. mediated (control)	2.8955e-05	2.36407e-05	3.74512e-05	< 0.0001
Prop. mediated (treated)	-0.000129645	-0.000148559	-0.000113243	< 0.0001		Prop. mediated (treated)	-7.66857e-05	-9.10919e-05	-6.583e-05	< 0.0001		Prop. mediated (treated)	-0.000166718	-0.00027098	-0.000119295	< 0.0001		Prop. mediated (treated)	2.8955e-05	2.36407e-05	3.74512e-05	< 0.0001
ACME (average)	0.000633308	0.000629742	0.000636971	< 0.0001		ACME (average)	0.000745135	0.000741881	0.000748276	< 0.0001		ACME (average)	0.000626567	0.000619725	0.000634202	< 0.0001		ACME (average)	8.30475e-08	8.23464e-08	8.37396e-08	< 0.0001
ADE (average)	-4.90231	-5.62064	-4.24183	< 0.0001		ADE (average)	-9.74755	-11.289	-8.19937	< 0.0001		ADE (average)	-3.7657	-5.29896	-2.29253	< 0.0001		ADE (average)	0.00287471	0.00219868	0.0035421	< 0.0001
Prop. mediated (average)	-0.000129645	-0.000148559	-0.000113243	< 0.0001		Prop. mediated (average)	-7.66857e-05	-9.10919e-05	-6.583e-05	< 0.0001		Prop. mediated (average)	-0.000166718	-0.00027098	-0.000119295	< 0.0001		Prop. mediated (average)	2.8955e-05	2.36407e-05	3.74512e-05	< 0.0001
ELC_Intercept_Middlecerebellarpeduncle_alpha.csv						NVDQ_Intercept_Middlecerebellarpeduncle_alpha.csv						VDQ_Intercept_Middlecerebellarpeduncle_alpha.csv						VDQ_Slope_Middlecerebellarpeduncle_alpha.csv
	Estimate	Lower CI bound	Upper CI bound	P-value			Estimate	Lower CI bound	Upper CI bound	P-value			Estimate	Lower CI bound	Upper CI bound	P-value			Estimate	Lower CI bound	Upper CI bound	P-value
ACME (control)	-1.96934	-9.02942	5.55568	0.59		ACME (control)	-14.2443	-48.5903	23.4153	0.418		ACME (control)	6.34694	-9.08559	25.2962	0.48		ACME (control)	0.00706164	-0.00457151	0.0214321	0.24
ACME (treated)	-1.96934	-9.02942	5.55568	0.59		ACME (treated)	-14.2443	-48.5903	23.4153	0.418		ACME (treated)	6.34694	-9.08559	25.2962	0.48		ACME (treated)	0.00706164	-0.00457151	0.0214321	0.24
ADE (control)	-2.92921	-10.393	4.14588	0.446		ADE (control)	4.45622	-33.7723	38.3832	0.78		ADE (control)	-10.1188	-29.9115	5.04382	0.204		ADE (control)	-0.00418161	-0.018281	0.00738217	0.508
ADE (treated)	-2.92921	-10.393	4.14588	0.446		ADE (treated)	4.45622	-33.7723	38.3832	0.78		ADE (treated)	-10.1188	-29.9115	5.04382	0.204		ADE (treated)	-0.00418161	-0.018281	0.00738217	0.508
Total effect	-4.89855	-5.59227	-4.23826	< 0.0001		Total effect	-9.78803	-11.3434	-8.12438	< 0.0001		Total effect	-3.77189	-5.38173	-2.20625	< 0.0001		Total effect	0.00288003	0.00216112	0.00360354	< 0.0001
Prop. mediated (control)	0.442965	-1.1542	1.8515	0.59		Prop. mediated (control)	1.43951	-2.40612	5.05494	0.418		Prop. mediated (control)	-1.53933	-7.20059	2.29202	0.48		Prop. mediated (control)	2.30635	-1.69369	7.35385	0.24
Prop. mediated (treated)	0.442965	-1.1542	1.8515	0.59		Prop. mediated (treated)	1.43951	-2.40612	5.05494	0.418		Prop. mediated (treated)	-1.53933	-7.20059	2.29202	0.48		Prop. mediated (treated)	2.30635	-1.69369	7.35385	0.24
ACME (average)	-1.96934	-9.02942	5.55568	0.59		ACME (average)	-14.2443	-48.5903	23.4153	0.418		ACME (average)	6.34694	-9.08559	25.2962	0.48		ACME (average)	0.00706164	-0.00457151	0.0214321	0.24
ADE (average)	-2.92921	-10.393	4.14588	0.446		ADE (average)	4.45622	-33.7723	38.3832	0.78		ADE (average)	-10.1188	-29.9115	5.04382	0.204		ADE (average)	-0.00418161	-0.018281	0.00738217	0.508
Prop. mediated (average)	0.442965	-1.1542	1.8515	0.59		Prop. mediated (average)	1.43951	-2.40612	5.05494	0.418		Prop. mediated (average)	-1.53933	-7.20059	2.29202	0.48		Prop. mediated (average)	2.30635	-1.69369	7.35385	0.24
ELC_Intercept_Middlecerebellarpeduncle_beta.csv						NVDQ_Intercept_Middlecerebellarpeduncle_beta.csv						VDQ_Intercept_Middlecerebellarpeduncle_beta.csv						VDQ_Slope_Middlecerebellarpeduncle_beta.csv
	Estimate	Lower CI bound	Upper CI bound	P-value			Estimate	Lower CI bound	Upper CI bound	P-value			Estimate	Lower CI bound	Upper CI bound	P-value			Estimate	Lower CI bound	Upper CI bound	P-value
ACME (control)	-0.443034	-1.47337	0.265581	0.27		ACME (control)	-2.73639	-8.26094	1.31852	0.214		ACME (control)	0.671022	-1.66846	2.53463	0.452		ACME (control)	0.000822456	-0.000545854	0.00199581	0.192
ACME (treated)	-0.443034	-1.47337	0.265581	0.27		ACME (treated)	-2.73639	-8.26094	1.31852	0.214		ACME (treated)	0.671022	-1.66846	2.53463	0.452		ACME (treated)	0.000822456	-0.000545854	0.00199581	0.192
ADE (control)	-4.44729	-5.41431	-3.25573	< 0.0001		ADE (control)	-6.98245	-11.4211	-1.11613	0.02		ADE (control)	-4.42144	-6.91547	-1.57283	0.008		ADE (control)	0.00207348	0.000788731	0.00356653	< 0.0001
ADE (treated)	-4.44729	-5.41431	-3.25573	< 0.0001		ADE (treated)	-6.98245	-11.4211	-1.11613	0.02		ADE (treated)	-4.42144	-6.91547	-1.57283	0.008		ADE (treated)	0.00207348	0.000788731	0.00356653	< 0.0001
Total effect	-4.89033	-5.5398	-4.21277	< 0.0001		Total effect	-9.71884	-11.2522	-8.13371	< 0.0001		Total effect	-3.75042	-5.25261	-2.20127	< 0.0001		Total effect	0.00289593	0.00223524	0.00357172	< 0.0001
Prop. mediated (control)	0.0775887	-0.0587176	0.313034	0.27		Prop. mediated (control)	0.261068	-0.132507	0.877028	0.214		Prop. mediated (control)	-0.19671	-0.829538	0.474655	0.452		Prop. mediated (control)	0.301385	-0.174266	0.684771	0.192
Prop. mediated (treated)	0.0775887	-0.0587176	0.313034	0.27		Prop. mediated (treated)	0.261068	-0.132507	0.877028	0.214		Prop. mediated (treated)	-0.19671	-0.829538	0.474655	0.452		Prop. mediated (treated)	0.301385	-0.174266	0.684771	0.192
ACME (average)	-0.443034	-1.47337	0.265581	0.27		ACME (average)	-2.73639	-8.26094	1.31852	0.214		ACME (average)	0.671022	-1.66846	2.53463	0.452		ACME (average)	0.000822456	-0.000545854	0.00199581	0.192
ADE (average)	-4.44729	-5.41431	-3.25573	< 0.0001		ADE (average)	-6.98245	-11.4211	-1.11613	0.02		ADE (average)	-4.42144	-6.91547	-1.57283	0.008		ADE (average)	0.00207348	0.000788731	0.00356653	< 0.0001
Prop. mediated (average)	0.0775887	-0.0587176	0.313034	0.27		Prop. mediated (average)	0.261068	-0.132507	0.877028	0.214		Prop. mediated (average)	-0.19671	-0.829538	0.474655	0.452		Prop. mediated (average)	0.301385	-0.174266	0.684771	0.192
ELC_Intercept_Middlecerebellarpeduncle_delta.csv						NVDQ_Intercept_Middlecerebellarpeduncle_delta.csv						VDQ_Intercept_Middlecerebellarpeduncle_delta.csv						VDQ_Slope_Middlecerebellarpeduncle_delta.csv
	Estimate	Lower CI bound	Upper CI bound	P-value			Estimate	Lower CI bound	Upper CI bound	P-value			Estimate	Lower CI bound	Upper CI bound	P-value			Estimate	Lower CI bound	Upper CI bound	P-value
ACME (control)	0.147963	-1.30106	1.85127	0.878		ACME (control)	2.82557	-4.61952	11.8112	0.52		ACME (control)	-1.54405	-5.13132	1.78444	0.326		ACME (control)	-0.00145441	-0.0046004	0.00182038	0.338
ACME (treated)	0.147963	-1.30106	1.85127	0.878		ACME (treated)	2.82557	-4.61952	11.8112	0.52		ACME (treated)	-1.54405	-5.13132	1.78444	0.326		ACME (treated)	-0.00145441	-0.0046004	0.00182038	0.338
ADE (control)	-5.06181	-6.77238	-3.49582	< 0.0001		ADE (control)	-12.5887	-22.0973	-4.99822	< 0.0001		ADE (control)	-2.25833	-5.93636	1.3634	0.18		ADE (control)	0.00434092	0.000832721	0.00757909	0.016
ADE (treated)	-5.06181	-6.77238	-3.49582	< 0.0001		ADE (treated)	-12.5887	-22.0973	-4.99822	< 0.0001		ADE (treated)	-2.25833	-5.93636	1.3634	0.18		ADE (treated)	0.00434092	0.000832721	0.00757909	0.016
Total effect	-4.91384	-5.57586	-4.15783	< 0.0001		Total effect	-9.76317	-11.4046	-8.11263	< 0.0001		Total effect	-3.80238	-5.34556	-2.10493	< 0.0001		Total effect	0.00288652	0.00220014	0.0036136	< 0.0001
Prop. mediated (control)	-0.0219727	-0.378022	0.26126	0.878		Prop. mediated (control)	-0.262794	-1.24003	0.477412	0.52		Prop. mediated (control)	0.401934	-0.425534	1.50542	0.326		Prop. mediated (control)	-0.527277	-1.68781	0.696589	0.338
Prop. mediated (treated)	-0.0219727	-0.378022	0.26126	0.878		Prop. mediated (treated)	-0.262794	-1.24003	0.477412	0.52		Prop. mediated (treated)	0.401934	-0.425534	1.50542	0.326		Prop. mediated (treated)	-0.527277	-1.68781	0.696589	0.338
ACME (average)	0.147963	-1.30106	1.85127	0.878		ACME (average)	2.82557	-4.61952	11.8112	0.52		ACME (average)	-1.54405	-5.13132	1.78444	0.326		ACME (average)	-0.00145441	-0.0046004	0.00182038	0.338
ADE (average)	-5.06181	-6.77238	-3.49582	< 0.0001		ADE (average)	-12.5887	-22.0973	-4.99822	< 0.0001		ADE (average)	-2.25833	-5.93636	1.3634	0.18		ADE (average)	0.00434092	0.000832721	0.00757909	0.016
Prop. mediated (average)	-0.0219727	-0.378022	0.26126	0.878		Prop. mediated (average)	-0.262794	-1.24003	0.477412	0.52		Prop. mediated (average)	0.401934	-0.425534	1.50542	0.326		Prop. mediated (average)	-0.527277	-1.68781	0.696589	0.338
ELC_Intercept_Middlecerebellarpeduncle_gamma.csv						NVDQ_Intercept_Middlecerebellarpeduncle_gamma.csv						VDQ_Intercept_Middlecerebellarpeduncle_gamma.csv						VDQ_Slope_Middlecerebellarpeduncle_gamma.csv
	Estimate	Lower CI bound	Upper CI bound	P-value			Estimate	Lower CI bound	Upper CI bound	P-value			Estimate	Lower CI bound	Upper CI bound	P-value			Estimate	Lower CI bound	Upper CI bound	P-value
ACME (control)	1.52395	-3.06237	6.32358	0.51		ACME (control)	0.959397	-2.50757	4.69215	0.638		ACME (control)	2.93949	-5.67273	12.2503	0.518		ACME (control)	-4.81724e-19	-2.05381e-17	2.14795e-17	0.882
ACME (treated)	1.52395	-3.06237	6.32358	0.51		ACME (treated)	0.959397	-2.50757	4.69215	0.638		ACME (treated)	2.93949	-5.67273	12.2503	0.518		ACME (treated)	-4.67993e-19	-2.05381e-17	2.13542e-17	0.866
ADE (control)	-6.42712	-11.4309	-1.73013	0.004		ADE (control)	-10.7011	-14.6933	-6.93666	< 0.0001		ADE (control)	-6.73351	-16.182	2.33446	0.166		ADE (control)	0.00288311	0.00219072	0.00355028	< 0.0001
ADE (treated)	-6.42712	-11.4309	-1.73013	0.004		ADE (treated)	-10.7011	-14.6933	-6.93666	< 0.0001		ADE (treated)	-6.73351	-16.182	2.33446	0.166		ADE (treated)	0.00288311	0.00219072	0.00355028	< 0.0001
Total effect	-4.90316	-5.57227	-4.21678	< 0.0001		Total effect	-9.7417	-11.3414	-8.23228	< 0.0001		Total effect	-3.79402	-5.3587	-2.22755	< 0.0001		Total effect	0.00288311	0.00219072	0.00355028	< 0.0001
Prop. mediated (control)	-0.298801	-1.28891	0.631943	0.51		Prop. mediated (control)	-0.0961813	-0.501906	0.258187	0.638		Prop. mediated (control)	-0.758825	-3.39755	1.734	0.518		Prop. mediated (control)	-1.61095e-18	-7.31949e-15	7.72681e-15	0.882
Prop. mediated (treated)	-0.298801	-1.28891	0.631943	0.51		Prop. mediated (treated)	-0.0961813	-0.501906	0.258187	0.638		Prop. mediated (treated)	-0.758825	-3.39755	1.734	0.518		Prop. mediated (treated)	< 0.0001	-7.31949e-15	7.72681e-15	0.866
ACME (average)	1.52395	-3.06237	6.32358	0.51		ACME (average)	0.959397	-2.50757	4.69215	0.638		ACME (average)	2.93949	-5.67273	12.2503	0.518		ACME (average)	-4.74858e-19	-2.05381e-17	2.14169e-17	0.882
ADE (average)	-6.42712	-11.4309	-1.73013	0.004		ADE (average)	-10.7011	-14.6933	-6.93666	< 0.0001		ADE (average)	-6.73351	-16.182	2.33446	0.166		ADE (average)	0.00288311	0.00219072	0.00355028	< 0.0001
Prop. mediated (average)	-0.298801	-1.28891	0.631943	0.51		Prop. mediated (average)	-0.0961813	-0.501906	0.258187	0.638		Prop. mediated (average)	-0.758825	-3.39755	1.734	0.518		Prop. mediated (average)	-2.41642e-18	-7.31949e-15	7.72681e-15	0.882
ELC_Intercept_OccipitalLobe_alpha.csv						NVDQ_Intercept_OccipitalLobe_alpha.csv						VDQ_Intercept_OccipitalLobe_alpha.csv						VDQ_Slope_OccipitalLobe_alpha.csv
	Estimate	Lower CI bound	Upper CI bound	P-value			Estimate	Lower CI bound	Upper CI bound	P-value			Estimate	Lower CI bound	Upper CI bound	P-value			Estimate	Lower CI bound	Upper CI bound	P-value
ACME (control)	-0.663397	-1.70225	0.385892	0.214		ACME (control)	-0.485359	-1.31634	0.296582	0.224		ACME (control)	-1.50288	-4.02192	0.782098	0.21		ACME (control)	9.57626e-20	-8.51999e-18	9.30429e-18	0.902
ACME (treated)	-0.663397	-1.70225	0.385892	0.214		ACME (treated)	-0.485359	-1.31634	0.296582	0.224		ACME (treated)	-1.50288	-4.02192	0.782098	0.21		ACME (treated)	8.31393e-20	-8.51999e-18	9.43881e-18	0.868
ADE (control)	-4.26336	-5.3313	-3.1172	< 0.0001		ADE (control)	-9.30692	-10.9678	-7.55739	< 0.0001		ADE (control)	-2.33944	-4.91193	0.306747	0.09		ADE (control)	0.00285612	0.00218528	0.00353002	< 0.0001
ADE (treated)	-4.26336	-5.3313	-3.1172	< 0.0001		ADE (treated)	-9.30692	-10.9678	-7.55739	< 0.0001		ADE (treated)	-2.33944	-4.91193	0.306747	0.09		ADE (treated)	0.00285612	0.00218528	0.00353002	< 0.0001
Total effect	-4.92675	-5.62673	-4.20539	< 0.0001		Total effect	-9.79228	-11.3026	-8.24732	< 0.0001		Total effect	-3.84232	-5.36019	-2.2971	< 0.0001		Total effect	0.00285612	0.00218528	0.00353002	< 0.0001
Prop. mediated (control)	0.134448	-0.0832637	0.345475	0.214		Prop. mediated (control)	0.0480781	-0.0302075	0.135289	0.224		Prop. mediated (control)	0.391212	-0.229069	1.10012	0.21		Prop. mediated (control)	< 0.0001	-2.8125e-15	3.33803e-15	0.902
Prop. mediated (treated)	0.134448	-0.0832637	0.345475	0.214		Prop. mediated (treated)	0.0480781	-0.0302075	0.135289	0.224		Prop. mediated (treated)	0.391212	-0.229069	1.10012	0.21		Prop. mediated (treated)	< 0.0001	-2.81912e-15	3.33803e-15	0.868
ACME (average)	-0.663397	-1.70225	0.385892	0.214		ACME (average)	-0.485359	-1.31634	0.296582	0.224		ACME (average)	-1.50288	-4.02192	0.782098	0.21		ACME (average)	8.9451e-20	-8.51999e-18	9.38552e-18	0.902
ADE (average)	-4.26336	-5.3313	-3.1172	< 0.0001		ADE (average)	-9.30692	-10.9678	-7.55739	< 0.0001		ADE (average)	-2.33944	-4.91193	0.306747	0.09		ADE (average)	0.00285612	0.00218528	0.00353002	< 0.0001
Prop. mediated (average)	0.134448	-0.0832637	0.345475	0.214		Prop. mediated (average)	0.0480781	-0.0302075	0.135289	0.224		Prop. mediated (average)	0.391212	-0.229069	1.10012	0.21		Prop. mediated (average)	< 0.0001	-2.81581e-15	3.33803e-15	0.902
ELC_Intercept_OccipitalLobe_beta.csv						NVDQ_Intercept_OccipitalLobe_beta.csv						VDQ_Intercept_OccipitalLobe_beta.csv						VDQ_Slope_OccipitalLobe_beta.csv
	Estimate	Lower CI bound	Upper CI bound	P-value			Estimate	Lower CI bound	Upper CI bound	P-value			Estimate	Lower CI bound	Upper CI bound	P-value			Estimate	Lower CI bound	Upper CI bound	P-value
ACME (control)	-5.71329	-5.75143	-5.67157	< 0.0001		ACME (control)	-6.77815	-6.81093	-6.74605	< 0.0001		ACME (control)	-5.63796	-5.71979	-5.56017	< 0.0001		ACME (control)	-0.00069969	-0.000702899	-0.000696526	< 0.0001
ACME (treated)	-5.71329	-5.75143	-5.67157	< 0.0001		ACME (treated)	-6.77815	-6.81093	-6.74605	< 0.0001		ACME (treated)	-5.63796	-5.71979	-5.56017	< 0.0001		ACME (treated)	-0.00069969	-0.000702899	-0.000696526	< 0.0001
ADE (control)	0.826489	0.198666	1.49145	< 0.0001		ADE (control)	-2.97209	-4.5156	-1.32907	< 0.0001		ADE (control)	1.88277	0.404859	3.29039	0.008		ADE (control)	0.00357366	0.0029176	0.0042208	< 0.0001
ADE (treated)	0.826489	0.198666	1.49145	< 0.0001		ADE (treated)	-2.97209	-4.5156	-1.32907	< 0.0001		ADE (treated)	1.88277	0.404859	3.29039	0.008		ADE (treated)	0.00357366	0.0029176	0.0042208	< 0.0001
Total effect	-4.8868	-5.55153	-4.18419	< 0.0001		Total effect	-9.75024	-11.3201	-8.07893	< 0.0001		Total effect	-3.75518	-5.33565	-2.30612	< 0.0001		Total effect	0.00287397	0.0022147	0.00352427	< 0.0001
Prop. mediated (control)	1.16723	1.03574	1.3563	< 0.0001		Prop. mediated (control)	0.692635	0.601085	0.835489	< 0.0001		Prop. mediated (control)	1.49954	1.07608	2.42682	< 0.0001		Prop. mediated (control)	-0.244004	-0.317379	-0.197637	< 0.0001
Prop. mediated (treated)	1.16723	1.03574	1.3563	< 0.0001		Prop. mediated (treated)	0.692635	0.601085	0.835489	< 0.0001		Prop. mediated (treated)	1.49954	1.07608	2.42682	< 0.0001		Prop. mediated (treated)	-0.244004	-0.317379	-0.197637	< 0.0001
ACME (average)	-5.71329	-5.75143	-5.67157	< 0.0001		ACME (average)	-6.77815	-6.81093	-6.74605	< 0.0001		ACME (average)	-5.63796	-5.71979	-5.56017	< 0.0001		ACME (average)	-0.00069969	-0.000702899	-0.000696526	< 0.0001
ADE (average)	0.826489	0.198666	1.49145	< 0.0001		ADE (average)	-2.97209	-4.5156	-1.32907	< 0.0001		ADE (average)	1.88277	0.404859	3.29039	0.008		ADE (average)	0.00357366	0.0029176	0.0042208	< 0.0001
Prop. mediated (average)	1.16723	1.03574	1.3563	< 0.0001		Prop. mediated (average)	0.692635	0.601085	0.835489	< 0.0001		Prop. mediated (average)	1.49954	1.07608	2.42682	< 0.0001		Prop. mediated (average)	-0.244004	-0.317379	-0.197637	< 0.0001
ELC_Intercept_OccipitalLobe_delta.csv						NVDQ_Intercept_OccipitalLobe_delta.csv						VDQ_Intercept_OccipitalLobe_delta.csv						VDQ_Slope_OccipitalLobe_delta.csv
	Estimate	Lower CI bound	Upper CI bound	P-value			Estimate	Lower CI bound	Upper CI bound	P-value			Estimate	Lower CI bound	Upper CI bound	P-value			Estimate	Lower CI bound	Upper CI bound	P-value
ACME (control)	-1.23215	-4.22633	1.90306	0.354		ACME (control)	-0.902381	-12.6022	13.6645	0.816		ACME (control)	-5.68258	-12.4802	0.493945	0.066		ACME (control)	-0.00280422	-0.00745611	0.00273867	0.278
ACME (treated)	-1.23215	-4.22633	1.90306	0.354		ACME (treated)	-0.902381	-12.6022	13.6645	0.816		ACME (treated)	-5.68258	-12.4802	0.493945	0.066		ACME (treated)	-0.00280422	-0.00745611	0.00273867	0.278
ADE (control)	-3.66141	-6.69499	-0.688935	0.024		ADE (control)	-8.82505	-23.6564	3.12764	0.156		ADE (control)	1.89697	-4.2567	8.82823	0.546		ADE (control)	0.0056817	6.17732e-05	0.0104652	0.05
ADE (treated)	-3.66141	-6.69499	-0.688935	0.024		ADE (treated)	-8.82505	-23.6564	3.12764	0.156		ADE (treated)	1.89697	-4.2567	8.82823	0.546		ADE (treated)	0.0056817	6.17732e-05	0.0104652	0.05
Total effect	-4.89356	-5.5901	-4.21719	< 0.0001		Total effect	-9.72743	-11.3333	-8.14029	< 0.0001		Total effect	-3.78561	-5.34801	-2.26976	< 0.0001		Total effect	0.00287748	0.00220958	0.00357872	< 0.0001
Prop. mediated (control)	0.248414	-0.386061	0.852682	0.354		Prop. mediated (control)	0.147844	-1.44983	1.33225	0.816		Prop. mediated (control)	1.46594	-0.123837	3.86933	0.066		Prop. mediated (control)	-1.05755	-2.71933	0.978351	0.278
Prop. mediated (treated)	0.248414	-0.386061	0.852682	0.354		Prop. mediated (treated)	0.147844	-1.44983	1.33225	0.816		Prop. mediated (treated)	1.46594	-0.123837	3.86933	0.066		Prop. mediated (treated)	-1.05755	-2.71933	0.978351	0.278
ACME (average)	-1.23215	-4.22633	1.90306	0.354		ACME (average)	-0.902381	-12.6022	13.6645	0.816		ACME (average)	-5.68258	-12.4802	0.493945	0.066		ACME (average)	-0.00280422	-0.00745611	0.00273867	0.278
ADE (average)	-3.66141	-6.69499	-0.688935	0.024		ADE (average)	-8.82505	-23.6564	3.12764	0.156		ADE (average)	1.89697	-4.2567	8.82823	0.546		ADE (average)	0.0056817	6.17732e-05	0.0104652	0.05
Prop. mediated (average)	0.248414	-0.386061	0.852682	0.354		Prop. mediated (average)	0.147844	-1.44983	1.33225	0.816		Prop. mediated (average)	1.46594	-0.123837	3.86933	0.066		Prop. mediated (average)	-1.05755	-2.71933	0.978351	0.278
ELC_Intercept_OccipitalLobe_gamma.csv						NVDQ_Intercept_OccipitalLobe_gamma.csv						VDQ_Intercept_OccipitalLobe_gamma.csv						VDQ_Slope_OccipitalLobe_gamma.csv
	Estimate	Lower CI bound	Upper CI bound	P-value			Estimate	Lower CI bound	Upper CI bound	P-value			Estimate	Lower CI bound	Upper CI bound	P-value			Estimate	Lower CI bound	Upper CI bound	P-value
ACME (control)	-0.107476	-0.3876	0.0685402	0.244		ACME (control)	-0.0622382	-0.284452	0.094047	0.402		ACME (control)	-0.0968509	-0.593173	0.290078	0.576		ACME (control)	2.81092e-05	-8.22905e-07	8.54868e-05	0.062
ACME (treated)	-0.107476	-0.3876	0.0685402	0.244		ACME (treated)	-0.0622382	-0.284452	0.094047	0.402		ACME (treated)	-0.0968509	-0.593173	0.290078	0.576		ACME (treated)	2.81092e-05	-8.22905e-07	8.54868e-05	0.062
ADE (control)	-4.81023	-5.51254	-4.09529	< 0.0001		ADE (control)	-9.72058	-11.3086	-8.13417	< 0.0001		ADE (control)	-3.71715	-5.26206	-2.08181	< 0.0001		ADE (control)	0.00284626	0.00218059	0.00347994	< 0.0001
ADE (treated)	-4.81023	-5.51254	-4.09529	< 0.0001		ADE (treated)	-9.72058	-11.3086	-8.13417	< 0.0001		ADE (treated)	-3.71715	-5.26206	-2.08181	< 0.0001		ADE (treated)	0.00284626	0.00218059	0.00347994	< 0.0001
Total effect	-4.9177	-5.62358	-4.21326	< 0.0001		Total effect	-9.78282	-11.3442	-8.14982	< 0.0001		Total effect	-3.814	-5.36131	-2.22155	< 0.0001		Total effect	0.00287437	0.00221832	0.00351844	< 0.0001
Prop. mediated (control)	0.0173273	-0.0147115	0.0761471	0.244		Prop. mediated (control)	0.00473667	-0.00977268	0.0288965	0.402		Prop. mediated (control)	0.0188441	-0.0889237	0.151467	0.576		Prop. mediated (control)	0.00828954	-0.000262546	0.0298208	0.062
Prop. mediated (treated)	0.0173273	-0.0147115	0.0761471	0.244		Prop. mediated (treated)	0.00473667	-0.00977268	0.0288965	0.402		Prop. mediated (treated)	0.0188441	-0.0889237	0.151467	0.576		Prop. mediated (treated)	0.00828954	-0.000262546	0.0298208	0.062
ACME (average)	-0.107476	-0.3876	0.0685402	0.244		ACME (average)	-0.0622382	-0.284452	0.094047	0.402		ACME (average)	-0.0968509	-0.593173	0.290078	0.576		ACME (average)	2.81092e-05	-8.22905e-07	8.54868e-05	0.062
ADE (average)	-4.81023	-5.51254	-4.09529	< 0.0001		ADE (average)	-9.72058	-11.3086	-8.13417	< 0.0001		ADE (average)	-3.71715	-5.26206	-2.08181	< 0.0001		ADE (average)	0.00284626	0.00218059	0.00347994	< 0.0001
Prop. mediated (average)	0.0173273	-0.0147115	0.0761471	0.244		Prop. mediated (average)	0.00473667	-0.00977268	0.0288965	0.402		Prop. mediated (average)	0.0188441	-0.0889237	0.151467	0.576		Prop. mediated (average)	0.00828954	-0.000262546	0.0298208	0.062
ELC_Intercept_ParietalLobe_alpha.csv						NVDQ_Intercept_ParietalLobe_alpha.csv						VDQ_Intercept_ParietalLobe_alpha.csv						VDQ_Slope_ParietalLobe_alpha.csv
	Estimate	Lower CI bound	Upper CI bound	P-value			Estimate	Lower CI bound	Upper CI bound	P-value			Estimate	Lower CI bound	Upper CI bound	P-value			Estimate	Lower CI bound	Upper CI bound	P-value
ACME (control)	-0.422024	-1.01175	0.118932	0.136		ACME (control)	-0.22972	-1.01517	0.589362	0.56		ACME (control)	-1.06263	-2.48259	0.194662	0.1		ACME (control)	-1.42195e-05	-0.000283429	0.000255142	0.912
ACME (treated)	-0.422024	-1.01175	0.118932	0.136		ACME (treated)	-0.22972	-1.01517	0.589362	0.56		ACME (treated)	-1.06263	-2.48259	0.194662	0.1		ACME (treated)	-1.42195e-05	-0.000283429	0.000255142	0.912
ADE (control)	-4.48569	-5.37083	-3.58905	< 0.0001		ADE (control)	-9.52169	-11.4131	-7.73416	< 0.0001		ADE (control)	-2.71788	-4.69436	-0.692188	0.006		ADE (control)	0.00289808	0.00221736	0.00366596	< 0.0001
ADE (treated)	-4.48569	-5.37083	-3.58905	< 0.0001		ADE (treated)	-9.52169	-11.4131	-7.73416	< 0.0001		ADE (treated)	-2.71788	-4.69436	-0.692188	0.006		ADE (treated)	0.00289808	0.00221736	0.00366596	< 0.0001
Total effect	-4.90772	-5.65074	-4.23015	< 0.0001		Total effect	-9.75141	-11.503	-8.19152	< 0.0001		Total effect	-3.78051	-5.38169	-2.22418	< 0.0001		Total effect	0.00288386	0.00220412	0.00361648	< 0.0001
Prop. mediated (control)	0.0844284	-0.0259857	0.203964	0.136		Prop. mediated (control)	0.0241999	-0.063223	0.106782	0.56		Prop. mediated (control)	0.282662	-0.0465647	0.746088	0.1		Prop. mediated (control)	-0.00513368	-0.10132	0.0850408	0.912
Prop. mediated (treated)	0.0844284	-0.0259857	0.203964	0.136		Prop. mediated (treated)	0.0241999	-0.063223	0.106782	0.56		Prop. mediated (treated)	0.282662	-0.0465647	0.746088	0.1		Prop. mediated (treated)	-0.00513368	-0.10132	0.0850408	0.912
ACME (average)	-0.422024	-1.01175	0.118932	0.136		ACME (average)	-0.22972	-1.01517	0.589362	0.56		ACME (average)	-1.06263	-2.48259	0.194662	0.1		ACME (average)	-1.42195e-05	-0.000283429	0.000255142	0.912
ADE (average)	-4.48569	-5.37083	-3.58905	< 0.0001		ADE (average)	-9.52169	-11.4131	-7.73416	< 0.0001		ADE (average)	-2.71788	-4.69436	-0.692188	0.006		ADE (average)	0.00289808	0.00221736	0.00366596	< 0.0001
Prop. mediated (average)	0.0844284	-0.0259857	0.203964	0.136		Prop. mediated (average)	0.0241999	-0.063223	0.106782	0.56		Prop. mediated (average)	0.282662	-0.0465647	0.746088	0.1		Prop. mediated (average)	-0.00513368	-0.10132	0.0850408	0.912
ELC_Intercept_ParietalLobe_beta.csv						NVDQ_Intercept_ParietalLobe_beta.csv						VDQ_Intercept_ParietalLobe_beta.csv						VDQ_Slope_ParietalLobe_beta.csv
	Estimate	Lower CI bound	Upper CI bound	P-value			Estimate	Lower CI bound	Upper CI bound	P-value			Estimate	Lower CI bound	Upper CI bound	P-value			Estimate	Lower CI bound	Upper CI bound	P-value
ACME (control)	-0.341365	-1.19696	0.626075	0.396		ACME (control)	-0.884102	-5.07359	3.12234	0.672		ACME (control)	-2.35589	-4.77971	0.130634	0.068		ACME (control)	-0.00159302	-0.0028971	-0.000301658	0.022
ACME (treated)	-0.341365	-1.19696	0.626075	0.396		ACME (treated)	-0.884102	-5.07359	3.12234	0.672		ACME (treated)	-2.35589	-4.77971	0.130634	0.068		ACME (treated)	-0.00159302	-0.0028971	-0.000301658	0.022
ADE (control)	-4.54114	-5.76717	-3.31969	< 0.0001		ADE (control)	-8.88062	-13.3363	-4.23755	< 0.0001		ADE (control)	-1.35366	-4.34662	1.627	0.41		ADE (control)	0.00449021	0.00300478	0.00610676	< 0.0001
ADE (treated)	-4.54114	-5.76717	-3.31969	< 0.0001		ADE (treated)	-8.88062	-13.3363	-4.23755	< 0.0001		ADE (treated)	-1.35366	-4.34662	1.627	0.41		ADE (treated)	0.00449021	0.00300478	0.00610676	< 0.0001
Total effect	-4.8825	-5.60116	-4.25235	< 0.0001		Total effect	-9.76472	-11.394	-8.21159	< 0.0001		Total effect	-3.70955	-5.27689	-2.24202	< 0.0001		Total effect	0.00289719	0.00219216	0.0035824	< 0.0001
Prop. mediated (control)	0.0732031	-0.131165	0.260446	0.396		Prop. mediated (control)	0.0927815	-0.324721	0.546288	0.672		Prop. mediated (control)	0.629608	-0.0394415	1.62206	0.068		Prop. mediated (control)	-0.553847	-1.00751	-0.0985541	0.022
Prop. mediated (treated)	0.0732031	-0.131165	0.260446	0.396		Prop. mediated (treated)	0.0927815	-0.324721	0.546288	0.672		Prop. mediated (treated)	0.629608	-0.0394415	1.62206	0.068		Prop. mediated (treated)	-0.553847	-1.00751	-0.0985541	0.022
ACME (average)	-0.341365	-1.19696	0.626075	0.396		ACME (average)	-0.884102	-5.07359	3.12234	0.672		ACME (average)	-2.35589	-4.77971	0.130634	0.068		ACME (average)	-0.00159302	-0.0028971	-0.000301658	0.022
ADE (average)	-4.54114	-5.76717	-3.31969	< 0.0001		ADE (average)	-8.88062	-13.3363	-4.23755	< 0.0001		ADE (average)	-1.35366	-4.34662	1.627	0.41		ADE (average)	0.00449021	0.00300478	0.00610676	< 0.0001
Prop. mediated (average)	0.0732031	-0.131165	0.260446	0.396		Prop. mediated (average)	0.0927815	-0.324721	0.546288	0.672		Prop. mediated (average)	0.629608	-0.0394415	1.62206	0.068		Prop. mediated (average)	-0.553847	-1.00751	-0.0985541	0.022
ELC_Intercept_ParietalLobe_delta.csv						NVDQ_Intercept_ParietalLobe_delta.csv						VDQ_Intercept_ParietalLobe_delta.csv						VDQ_Slope_ParietalLobe_delta.csv
	Estimate	Lower CI bound	Upper CI bound	P-value			Estimate	Lower CI bound	Upper CI bound	P-value			Estimate	Lower CI bound	Upper CI bound	P-value			Estimate	Lower CI bound	Upper CI bound	P-value
ACME (control)	-0.26458	-1.62148	0.949793	0.724		ACME (control)	0.521012	-5.51955	5.72457	0.816		ACME (control)	-0.485521	-3.69736	2.66455	0.746		ACME (control)	0.000888235	-0.00204827	0.00373794	0.524
ACME (treated)	-0.26458	-1.62148	0.949793	0.724		ACME (treated)	0.521012	-5.51955	5.72457	0.816		ACME (treated)	-0.485521	-3.69736	2.66455	0.746		ACME (treated)	0.000888235	-0.00204827	0.00373794	0.524
ADE (control)	-4.63911	-5.92742	-3.1604	< 0.0001		ADE (control)	-10.2896	-15.3635	-4.30031	0.002		ADE (control)	-3.3169	-6.9069	0.216637	0.062		ADE (control)	0.00198581	-0.0011934	0.00500051	0.202
ADE (treated)	-4.63911	-5.92742	-3.1604	< 0.0001		ADE (treated)	-10.2896	-15.3635	-4.30031	0.002		ADE (treated)	-3.3169	-6.9069	0.216637	0.062		ADE (treated)	0.00198581	-0.0011934	0.00500051	0.202
Total effect	-4.90369	-5.61015	-4.23363	< 0.0001		Total effect	-9.76863	-11.4312	-8.23338	< 0.0001		Total effect	-3.80242	-5.35877	-2.29914	< 0.0001		Total effect	0.00287405	0.002212	0.00363608	< 0.0001
Prop. mediated (control)	0.0464862	-0.200196	0.331403	0.724		Prop. mediated (control)	-0.0633985	-0.612847	0.554846	0.816		Prop. mediated (control)	0.145553	-0.765031	1.0608	0.746		Prop. mediated (control)	0.298161	-0.667488	1.47244	0.524
Prop. mediated (treated)	0.0464862	-0.200196	0.331403	0.724		Prop. mediated (treated)	-0.0633985	-0.612847	0.554846	0.816		Prop. mediated (treated)	0.145553	-0.765031	1.0608	0.746		Prop. mediated (treated)	0.298161	-0.667488	1.47244	0.524
ACME (average)	-0.26458	-1.62148	0.949793	0.724		ACME (average)	0.521012	-5.51955	5.72457	0.816		ACME (average)	-0.485521	-3.69736	2.66455	0.746		ACME (average)	0.000888235	-0.00204827	0.00373794	0.524
ADE (average)	-4.63911	-5.92742	-3.1604	< 0.0001		ADE (average)	-10.2896	-15.3635	-4.30031	0.002		ADE (average)	-3.3169	-6.9069	0.216637	0.062		ADE (average)	0.00198581	-0.0011934	0.00500051	0.202
Prop. mediated (average)	0.0464862	-0.200196	0.331403	0.724		Prop. mediated (average)	-0.0633985	-0.612847	0.554846	0.816		Prop. mediated (average)	0.145553	-0.765031	1.0608	0.746		Prop. mediated (average)	0.298161	-0.667488	1.47244	0.524
ELC_Intercept_ParietalLobe_gamma.csv						NVDQ_Intercept_ParietalLobe_gamma.csv						VDQ_Intercept_ParietalLobe_gamma.csv						VDQ_Slope_ParietalLobe_gamma.csv
	Estimate	Lower CI bound	Upper CI bound	P-value			Estimate	Lower CI bound	Upper CI bound	P-value			Estimate	Lower CI bound	Upper CI bound	P-value			Estimate	Lower CI bound	Upper CI bound	P-value
ACME (control)	-0.0253966	-0.2049	0.110248	0.714		ACME (control)	-0.012245	-0.155813	0.106086	0.834		ACME (control)	-0.0269299	-0.323711	0.232379	0.792		ACME (control)	8.70334e-06	-2.89307e-05	5.76936e-05	0.626
ACME (treated)	-0.0253966	-0.2049	0.110248	0.714		ACME (treated)	-0.012245	-0.155813	0.106086	0.834		ACME (treated)	-0.0269299	-0.323711	0.232379	0.792		ACME (treated)	8.70334e-06	-2.89307e-05	5.76936e-05	0.626
ADE (control)	-4.85733	-5.53741	-4.15538	< 0.0001		ADE (control)	-9.75131	-11.3512	-8.14579	< 0.0001		ADE (control)	-3.72141	-5.35523	-2.22074	< 0.0001		ADE (control)	0.00284808	0.00215242	0.00351649	< 0.0001
ADE (treated)	-4.85733	-5.53741	-4.15538	< 0.0001		ADE (treated)	-9.75131	-11.3512	-8.14579	< 0.0001		ADE (treated)	-3.72141	-5.35523	-2.22074	< 0.0001		ADE (treated)	0.00284808	0.00215242	0.00351649	< 0.0001
Total effect	-4.88273	-5.58154	-4.17586	< 0.0001		Total effect	-9.76355	-11.3682	-8.17089	< 0.0001		Total effect	-3.74834	-5.39998	-2.25867	< 0.0001		Total effect	0.00285679	0.00216756	0.00355708	< 0.0001
Prop. mediated (control)	0.00282434	-0.0234829	0.0417324	0.714		Prop. mediated (control)	0.000489907	-0.0110493	0.0160237	0.834		Prop. mediated (control)	0.00279189	-0.0622031	0.088254	0.792		Prop. mediated (control)	0.00226103	-0.0100702	0.0199003	0.626
Prop. mediated (treated)	0.00282434	-0.0234829	0.0417324	0.714		Prop. mediated (treated)	0.000489907	-0.0110493	0.0160237	0.834		Prop. mediated (treated)	0.00279189	-0.0622031	0.088254	0.792		Prop. mediated (treated)	0.00226103	-0.0100702	0.0199003	0.626
ACME (average)	-0.0253966	-0.2049	0.110248	0.714		ACME (average)	-0.012245	-0.155813	0.106086	0.834		ACME (average)	-0.0269299	-0.323711	0.232379	0.792		ACME (average)	8.70334e-06	-2.89307e-05	5.76936e-05	0.626
ADE (average)	-4.85733	-5.53741	-4.15538	< 0.0001		ADE (average)	-9.75131	-11.3512	-8.14579	< 0.0001		ADE (average)	-3.72141	-5.35523	-2.22074	< 0.0001		ADE (average)	0.00284808	0.00215242	0.00351649	< 0.0001
Prop. mediated (average)	0.00282434	-0.0234829	0.0417324	0.714		Prop. mediated (average)	0.000489907	-0.0110493	0.0160237	0.834		Prop. mediated (average)	0.00279189	-0.0622031	0.088254	0.792		Prop. mediated (average)	0.00226103	-0.0100702	0.0199003	0.626
ELC_Intercept_PontinecrossingtractapartofMCP_alpha.csv						NVDQ_Intercept_PontinecrossingtractapartofMCP_alpha.csv						VDQ_Intercept_PontinecrossingtractapartofMCP_alpha.csv						VDQ_Slope_PontinecrossingtractapartofMCP_alpha.csv
	Estimate	Lower CI bound	Upper CI bound	P-value			Estimate	Lower CI bound	Upper CI bound	P-value			Estimate	Lower CI bound	Upper CI bound	P-value			Estimate	Lower CI bound	Upper CI bound	P-value
ACME (control)	-0.763554	-5.48105	4.06902	0.758		ACME (control)	-8.50337	-31.8256	14.0969	0.472		ACME (control)	2.11601	-9.20397	12.9844	0.684		ACME (control)	0.00272729	-0.00767269	0.0115153	0.558
ACME (treated)	-0.763554	-5.48105	4.06902	0.758		ACME (treated)	-8.50337	-31.8256	14.0969	0.472		ACME (treated)	2.11601	-9.20397	12.9844	0.684		ACME (treated)	0.00272729	-0.00767269	0.0115153	0.558
ADE (control)	-4.15385	-8.88289	0.780525	0.092		ADE (control)	-1.3022	-24.0512	21.6681	0.92		ADE (control)	-5.92529	-17.4658	5.44302	0.274		ADE (control)	0.000131715	-0.00849279	0.0101895	0.998
ADE (treated)	-4.15385	-8.88289	0.780525	0.092		ADE (treated)	-1.3022	-24.0512	21.6681	0.92		ADE (treated)	-5.92529	-17.4658	5.44302	0.274		ADE (treated)	0.000131715	-0.00849279	0.0101895	0.998
Total effect	-4.9174	-5.61227	-4.22595	< 0.0001		Total effect	-9.80558	-11.4042	-8.2046	< 0.0001		Total effect	-3.80928	-5.37682	-2.26422	< 0.0001		Total effect	0.00285901	0.00216438	0.00351114	< 0.0001
Prop. mediated (control)	0.13367	-0.82429	1.1562	0.758		Prop. mediated (control)	0.836099	-1.38022	3.40046	0.472		Prop. mediated (control)	-0.570479	-3.75887	2.49117	0.684		Prop. mediated (control)	1.00301	-2.91068	3.91337	0.558
Prop. mediated (treated)	0.13367	-0.82429	1.1562	0.758		Prop. mediated (treated)	0.836099	-1.38022	3.40046	0.472		Prop. mediated (treated)	-0.570479	-3.75887	2.49117	0.684		Prop. mediated (treated)	1.00301	-2.91068	3.91337	0.558
ACME (average)	-0.763554	-5.48105	4.06902	0.758		ACME (average)	-8.50337	-31.8256	14.0969	0.472		ACME (average)	2.11601	-9.20397	12.9844	0.684		ACME (average)	0.00272729	-0.00767269	0.0115153	0.558
ADE (average)	-4.15385	-8.88289	0.780525	0.092		ADE (average)	-1.3022	-24.0512	21.6681	0.92		ADE (average)	-5.92529	-17.4658	5.44302	0.274		ADE (average)	0.000131715	-0.00849279	0.0101895	0.998
Prop. mediated (average)	0.13367	-0.82429	1.1562	0.758		Prop. mediated (average)	0.836099	-1.38022	3.40046	0.472		Prop. mediated (average)	-0.570479	-3.75887	2.49117	0.684		Prop. mediated (average)	1.00301	-2.91068	3.91337	0.558
ELC_Intercept_PontinecrossingtractapartofMCP_beta.csv						NVDQ_Intercept_PontinecrossingtractapartofMCP_beta.csv						VDQ_Intercept_PontinecrossingtractapartofMCP_beta.csv						VDQ_Slope_PontinecrossingtractapartofMCP_beta.csv
	Estimate	Lower CI bound	Upper CI bound	P-value			Estimate	Lower CI bound	Upper CI bound	P-value			Estimate	Lower CI bound	Upper CI bound	P-value			Estimate	Lower CI bound	Upper CI bound	P-value
ACME (control)	11.2915	11.2393	11.3436	< 0.0001		ACME (control)	13.2086	13.1435	13.2739	< 0.0001		ACME (control)	11.1932	11.0821	11.3126	< 0.0001		ACME (control)	0.00154689	0.00152259	0.00157161	< 0.0001
ACME (treated)	11.2915	11.2393	11.3436	< 0.0001		ACME (treated)	13.2086	13.1435	13.2739	< 0.0001		ACME (treated)	11.1932	11.0821	11.3126	< 0.0001		ACME (treated)	0.00154689	0.00152259	0.00157161	< 0.0001
ADE (control)	-16.1927	-16.9012	-15.4755	< 0.0001		ADE (control)	-22.9789	-24.4915	-21.5527	< 0.0001		ADE (control)	-14.9747	-16.6587	-13.3943	< 0.0001		ADE (control)	0.00131643	0.00069426	0.00194936	< 0.0001
ADE (treated)	-16.1927	-16.9012	-15.4755	< 0.0001		ADE (treated)	-22.9789	-24.4915	-21.5527	< 0.0001		ADE (treated)	-14.9747	-16.6587	-13.3943	< 0.0001		ADE (treated)	0.00131643	0.00069426	0.00194936	< 0.0001
Total effect	-4.90113	-5.56292	-4.21694	< 0.0001		Total effect	-9.77037	-11.3302	-8.32432	< 0.0001		Total effect	-3.78152	-5.39383	-2.2938	< 0.0001		Total effect	0.00286332	0.00221685	0.00352097	< 0.0001
Prop. mediated (control)	-2.30108	-2.66923	-2.03542	< 0.0001		Prop. mediated (control)	-1.35445	-1.58936	-1.16175	< 0.0001		Prop. mediated (control)	-2.96785	-4.88599	-2.08815	< 0.0001		Prop. mediated (control)	0.537461	0.446357	0.686826	< 0.0001
Prop. mediated (treated)	-2.30108	-2.66923	-2.03542	< 0.0001		Prop. mediated (treated)	-1.35445	-1.58936	-1.16175	< 0.0001		Prop. mediated (treated)	-2.96785	-4.88599	-2.08815	< 0.0001		Prop. mediated (treated)	0.537461	0.446357	0.686826	< 0.0001
ACME (average)	11.2915	11.2393	11.3436	< 0.0001		ACME (average)	13.2086	13.1435	13.2739	< 0.0001		ACME (average)	11.1932	11.0821	11.3126	< 0.0001		ACME (average)	0.00154689	0.00152259	0.00157161	< 0.0001
ADE (average)	-16.1927	-16.9012	-15.4755	< 0.0001		ADE (average)	-22.9789	-24.4915	-21.5527	< 0.0001		ADE (average)	-14.9747	-16.6587	-13.3943	< 0.0001		ADE (average)	0.00131643	0.00069426	0.00194936	< 0.0001
Prop. mediated (average)	-2.30108	-2.66923	-2.03542	< 0.0001		Prop. mediated (average)	-1.35445	-1.58936	-1.16175	< 0.0001		Prop. mediated (average)	-2.96785	-4.88599	-2.08815	< 0.0001		Prop. mediated (average)	0.537461	0.446357	0.686826	< 0.0001
ELC_Intercept_PontinecrossingtractapartofMCP_delta.csv						NVDQ_Intercept_PontinecrossingtractapartofMCP_delta.csv						VDQ_Intercept_PontinecrossingtractapartofMCP_delta.csv						VDQ_Slope_PontinecrossingtractapartofMCP_delta.csv
	Estimate	Lower CI bound	Upper CI bound	P-value			Estimate	Lower CI bound	Upper CI bound	P-value			Estimate	Lower CI bound	Upper CI bound	P-value			Estimate	Lower CI bound	Upper CI bound	P-value
ACME (control)	-4.60059	-13.0289	3.38197	0.282		ACME (control)	-2.12994	-9.19751	4.76184	0.512		ACME (control)	-17.3467	-36.0491	0.256511	0.058		ACME (control)	4.48882e-19	-3.44651e-17	3.64216e-17	0.942
ACME (treated)	-4.60059	-13.0289	3.38197	0.282		ACME (treated)	-2.12994	-9.19751	4.76184	0.512		ACME (treated)	-17.3467	-36.0491	0.256511	0.058		ACME (treated)	4.36337e-19	-3.44651e-17	3.63356e-17	0.928
ADE (control)	-0.328044	-8.58489	8.04849	0.91		ADE (control)	-7.62137	-14.7224	-0.548318	0.032		ADE (control)	13.5109	-3.99414	32.5342	0.16		ADE (control)	0.00286132	0.00217011	0.0035599	< 0.0001
ADE (treated)	-0.328044	-8.58489	8.04849	0.91		ADE (treated)	-7.62137	-14.7224	-0.548318	0.032		ADE (treated)	13.5109	-3.99414	32.5342	0.16		ADE (treated)	0.00286132	0.00217011	0.0035599	< 0.0001
Total effect	-4.92863	-5.67856	-4.22416	< 0.0001		Total effect	-9.75131	-11.344	-8.16203	< 0.0001		Total effect	-3.83584	-5.41049	-2.29307	< 0.0001		Total effect	0.00286132	0.00217011	0.0035599	< 0.0001
Prop. mediated (control)	0.90588	-0.684254	2.66945	0.282		Prop. mediated (control)	0.211715	-0.481992	0.946143	0.512		Prop. mediated (control)	4.38035	-0.0791828	11.2471	0.058		Prop. mediated (control)	< 0.0001	-1.24396e-14	1.35148e-14	0.942
Prop. mediated (treated)	0.90588	-0.684254	2.66945	0.282		Prop. mediated (treated)	0.211715	-0.481992	0.946143	0.512		Prop. mediated (treated)	4.38035	-0.0791828	11.2471	0.058		Prop. mediated (treated)	< 0.0001	-1.24396e-14	1.34829e-14	0.928
ACME (average)	-4.60059	-13.0289	3.38197	0.282		ACME (average)	-2.12994	-9.19751	4.76184	0.512		ACME (average)	-17.3467	-36.0491	0.256511	0.058		ACME (average)	4.42609e-19	-3.44651e-17	3.63786e-17	0.942
ADE (average)	-0.328044	-8.58489	8.04849	0.91		ADE (average)	-7.62137	-14.7224	-0.548318	0.032		ADE (average)	13.5109	-3.99414	32.5342	0.16		ADE (average)	0.00286132	0.00217011	0.0035599	< 0.0001
Prop. mediated (average)	0.90588	-0.684254	2.66945	0.282		Prop. mediated (average)	0.211715	-0.481992	0.946143	0.512		Prop. mediated (average)	4.38035	-0.0791828	11.2471	0.058		Prop. mediated (average)	< 0.0001	-1.24396e-14	1.34989e-14	0.942
ELC_Intercept_PontinecrossingtractapartofMCP_gamma.csv						NVDQ_Intercept_PontinecrossingtractapartofMCP_gamma.csv						VDQ_Intercept_PontinecrossingtractapartofMCP_gamma.csv						VDQ_Slope_PontinecrossingtractapartofMCP_gamma.csv
	Estimate	Lower CI bound	Upper CI bound	P-value			Estimate	Lower CI bound	Upper CI bound	P-value			Estimate	Lower CI bound	Upper CI bound	P-value			Estimate	Lower CI bound	Upper CI bound	P-value
ACME (control)	0.888793	-3.66556	5.79705	0.744		ACME (control)	1.08918	-2.66567	5.46963	0.614		ACME (control)	1.13138	-9.86736	11.9425	0.846		ACME (control)	4.45559e-19	-3.17256e-17	2.86781e-17	0.866
ACME (treated)	0.888793	-3.66556	5.79705	0.744		ACME (treated)	1.08918	-2.66567	5.46963	0.614		ACME (treated)	1.13138	-9.86736	11.9425	0.846		ACME (treated)	4.31044e-19	-3.17256e-17	2.86781e-17	0.858
ADE (control)	-5.80058	-10.8638	-0.934569	0.02		ADE (control)	-10.8671	-15.7895	-6.6837	< 0.0001		ADE (control)	-4.94925	-15.7431	6.64642	0.33		ADE (control)	0.00286498	0.00222562	0.00354048	< 0.0001
ADE (treated)	-5.80058	-10.8638	-0.934569	0.02		ADE (treated)	-10.8671	-15.7895	-6.6837	< 0.0001		ADE (treated)	-4.94925	-15.7431	6.64642	0.33		ADE (treated)	0.00286498	0.00222562	0.00354048	< 0.0001
Total effect	-4.91179	-5.62562	-4.24334	< 0.0001		Total effect	-9.77794	-11.3115	-8.22922	< 0.0001		Total effect	-3.81787	-5.33446	-2.28984	< 0.0001		Total effect	0.00286498	0.00222562	0.00354048	< 0.0001
Prop. mediated (control)	-0.16755	-1.20153	0.788657	0.744		Prop. mediated (control)	-0.0888283	-0.573332	0.268577	0.614		Prop. mediated (control)	-0.286666	-3.19539	2.78972	0.846		Prop. mediated (control)	2.43485e-17	-1.03387e-14	9.84242e-15	0.866
Prop. mediated (treated)	-0.16755	-1.20153	0.788657	0.744		Prop. mediated (treated)	-0.0888283	-0.573332	0.268577	0.614		Prop. mediated (treated)	-0.286666	-3.19539	2.78972	0.846		Prop. mediated (treated)	< 0.0001	-1.03379e-14	9.84242e-15	0.858
ACME (average)	0.888793	-3.66556	5.79705	0.744		ACME (average)	1.08918	-2.66567	5.46963	0.614		ACME (average)	1.13138	-9.86736	11.9425	0.846		ACME (average)	4.38302e-19	-3.17256e-17	2.86781e-17	0.866
ADE (average)	-5.80058	-10.8638	-0.934569	0.02		ADE (average)	-10.8671	-15.7895	-6.6837	< 0.0001		ADE (average)	-4.94925	-15.7431	6.64642	0.33		ADE (average)	0.00286498	0.00222562	0.00354048	< 0.0001
Prop. mediated (average)	-0.16755	-1.20153	0.788657	0.744		Prop. mediated (average)	-0.0888283	-0.573332	0.268577	0.614		Prop. mediated (average)	-0.286666	-3.19539	2.78972	0.846		Prop. mediated (average)	2.76999e-17	-1.03383e-14	9.84242e-15	0.866
ELC_Intercept_PosteriorcoronaradiataL_alpha.csv						NVDQ_Intercept_PosteriorcoronaradiataL_alpha.csv						VDQ_Intercept_PosteriorcoronaradiataL_alpha.csv						VDQ_Slope_PosteriorcoronaradiataL_alpha.csv
	Estimate	Lower CI bound	Upper CI bound	P-value			Estimate	Lower CI bound	Upper CI bound	P-value			Estimate	Lower CI bound	Upper CI bound	P-value			Estimate	Lower CI bound	Upper CI bound	P-value
ACME (control)	-0.0611789	-0.265698	0.0929938	0.478		ACME (control)	-0.0600218	-0.318938	0.120249	0.542		ACME (control)	-0.145765	-0.645237	0.220085	0.492		ACME (control)	-7.28114e-06	-7.02413e-05	4.66844e-05	0.802
ACME (treated)	-0.0611789	-0.265698	0.0929938	0.478		ACME (treated)	-0.0600218	-0.318938	0.120249	0.542		ACME (treated)	-0.145765	-0.645237	0.220085	0.492		ACME (treated)	-7.28114e-06	-7.02413e-05	4.66844e-05	0.802
ADE (control)	-4.82975	-5.56227	-4.14596	< 0.0001		ADE (control)	-9.69816	-11.2446	-8.24211	< 0.0001		ADE (control)	-3.6027	-5.16324	-2.14365	< 0.0001		ADE (control)	0.00290493	0.00224816	0.00359366	< 0.0001
ADE (treated)	-4.82975	-5.56227	-4.14596	< 0.0001		ADE (treated)	-9.69816	-11.2446	-8.24211	< 0.0001		ADE (treated)	-3.6027	-5.16324	-2.14365	< 0.0001		ADE (treated)	0.00290493	0.00224816	0.00359366	< 0.0001
Total effect	-4.89093	-5.63087	-4.22621	< 0.0001		Total effect	-9.75818	-11.2772	-8.31196	< 0.0001		Total effect	-3.74846	-5.37635	-2.30375	< 0.0001		Total effect	0.00289765	0.00221688	0.00359259	< 0.0001
Prop. mediated (control)	0.00940701	-0.0200942	0.0530792	0.478		Prop. mediated (control)	0.00398926	-0.0126984	0.0331719	0.542		Prop. mediated (control)	0.0322252	-0.0749532	0.159923	0.492		Prop. mediated (control)	-0.000914994	-0.0259221	0.0153221	0.802
Prop. mediated (treated)	0.00940701	-0.0200942	0.0530792	0.478		Prop. mediated (treated)	0.00398926	-0.0126984	0.0331719	0.542		Prop. mediated (treated)	0.0322252	-0.0749532	0.159923	0.492		Prop. mediated (treated)	-0.000914994	-0.0259221	0.0153221	0.802
ACME (average)	-0.0611789	-0.265698	0.0929938	0.478		ACME (average)	-0.0600218	-0.318938	0.120249	0.542		ACME (average)	-0.145765	-0.645237	0.220085	0.492		ACME (average)	-7.28114e-06	-7.02413e-05	4.66844e-05	0.802
ADE (average)	-4.82975	-5.56227	-4.14596	< 0.0001		ADE (average)	-9.69816	-11.2446	-8.24211	< 0.0001		ADE (average)	-3.6027	-5.16324	-2.14365	< 0.0001		ADE (average)	0.00290493	0.00224816	0.00359366	< 0.0001
Prop. mediated (average)	0.00940701	-0.0200942	0.0530792	0.478		Prop. mediated (average)	0.00398926	-0.0126984	0.0331719	0.542		Prop. mediated (average)	0.0322252	-0.0749532	0.159923	0.492		Prop. mediated (average)	-0.000914994	-0.0259221	0.0153221	0.802
ELC_Intercept_PosteriorcoronaradiataL_beta.csv						NVDQ_Intercept_PosteriorcoronaradiataL_beta.csv						VDQ_Intercept_PosteriorcoronaradiataL_beta.csv						VDQ_Slope_PosteriorcoronaradiataL_beta.csv
	Estimate	Lower CI bound	Upper CI bound	P-value			Estimate	Lower CI bound	Upper CI bound	P-value			Estimate	Lower CI bound	Upper CI bound	P-value			Estimate	Lower CI bound	Upper CI bound	P-value
ACME (control)	-7.05042	-7.10256	-6.99831	< 0.0001		ACME (control)	-8.36671	-8.4057	-8.32585	< 0.0001		ACME (control)	-6.95961	-7.06207	-6.85852	< 0.0001		ACME (control)	-0.00085943	-0.000863976	-0.000854897	< 0.0001
ACME (treated)	-7.05042	-7.10256	-6.99831	< 0.0001		ACME (treated)	-8.36671	-8.4057	-8.32585	< 0.0001		ACME (treated)	-6.95961	-7.06207	-6.85852	< 0.0001		ACME (treated)	-0.00085943	-0.000863976	-0.000854897	< 0.0001
ADE (control)	2.13156	1.46218	2.74979	< 0.0001		ADE (control)	-1.36775	-2.84425	0.121301	0.074		ADE (control)	3.12227	1.59391	4.56632	< 0.0001		ADE (control)	0.00373925	0.0030987	0.00437797	< 0.0001
ADE (treated)	2.13156	1.46218	2.74979	< 0.0001		ADE (treated)	-1.36775	-2.84425	0.121301	0.074		ADE (treated)	3.12227	1.59391	4.56632	< 0.0001		ADE (treated)	0.00373925	0.0030987	0.00437797	< 0.0001
Total effect	-4.91886	-5.63605	-4.25859	< 0.0001		Total effect	-9.73446	-11.2452	-8.20018	< 0.0001		Total effect	-3.83734	-5.44855	-2.3216	< 0.0001		Total effect	0.00287982	0.00223473	0.00352308	< 0.0001
Prop. mediated (control)	1.42943	1.25943	1.64549	< 0.0001		Prop. mediated (control)	0.860357	0.746397	1.0148	< 0.0001		Prop. mediated (control)	1.80993	1.29215	2.95625	< 0.0001		Prop. mediated (control)	-0.299449	-0.386613	-0.242657	< 0.0001
Prop. mediated (treated)	1.42943	1.25943	1.64549	< 0.0001		Prop. mediated (treated)	0.860357	0.746397	1.0148	< 0.0001		Prop. mediated (treated)	1.80993	1.29215	2.95625	< 0.0001		Prop. mediated (treated)	-0.299449	-0.386613	-0.242657	< 0.0001
ACME (average)	-7.05042	-7.10256	-6.99831	< 0.0001		ACME (average)	-8.36671	-8.4057	-8.32585	< 0.0001		ACME (average)	-6.95961	-7.06207	-6.85852	< 0.0001		ACME (average)	-0.00085943	-0.000863976	-0.000854897	< 0.0001
ADE (average)	2.13156	1.46218	2.74979	< 0.0001		ADE (average)	-1.36775	-2.84425	0.121301	0.074		ADE (average)	3.12227	1.59391	4.56632	< 0.0001		ADE (average)	0.00373925	0.0030987	0.00437797	< 0.0001
Prop. mediated (average)	1.42943	1.25943	1.64549	< 0.0001		Prop. mediated (average)	0.860357	0.746397	1.0148	< 0.0001		Prop. mediated (average)	1.80993	1.29215	2.95625	< 0.0001		Prop. mediated (average)	-0.299449	-0.386613	-0.242657	< 0.0001
ELC_Intercept_PosteriorcoronaradiataL_delta.csv						NVDQ_Intercept_PosteriorcoronaradiataL_delta.csv						VDQ_Intercept_PosteriorcoronaradiataL_delta.csv						VDQ_Slope_PosteriorcoronaradiataL_delta.csv
	Estimate	Lower CI bound	Upper CI bound	P-value			Estimate	Lower CI bound	Upper CI bound	P-value			Estimate	Lower CI bound	Upper CI bound	P-value			Estimate	Lower CI bound	Upper CI bound	P-value
ACME (control)	-0.0499548	-0.30392	0.179544	0.728		ACME (control)	0.378724	-0.588793	1.40088	0.446		ACME (control)	-0.0617553	-0.722613	0.56074	0.888		ACME (control)	0.000142235	-0.000437993	0.000701284	0.576
ACME (treated)	-0.0499548	-0.30392	0.179544	0.728		ACME (treated)	0.378724	-0.588793	1.40088	0.446		ACME (treated)	-0.0617553	-0.722613	0.56074	0.888		ACME (treated)	0.000142235	-0.000437993	0.000701284	0.576
ADE (control)	-4.87583	-5.57703	-4.15808	< 0.0001		ADE (control)	-10.183	-11.8385	-8.4711	< 0.0001		ADE (control)	-3.76969	-5.45088	-2.07223	< 0.0001		ADE (control)	0.00270688	0.00180706	0.0035967	< 0.0001
ADE (treated)	-4.87583	-5.57703	-4.15808	< 0.0001		ADE (treated)	-10.183	-11.8385	-8.4711	< 0.0001		ADE (treated)	-3.76969	-5.45088	-2.07223	< 0.0001		ADE (treated)	0.00270688	0.00180706	0.0035967	< 0.0001
Total effect	-4.92578	-5.60566	-4.2295	< 0.0001		Total effect	-9.80425	-11.4433	-8.21089	< 0.0001		Total effect	-3.83144	-5.40544	-2.24186	< 0.0001		Total effect	0.00284912	0.00215346	0.00354114	< 0.0001
Prop. mediated (control)	0.00865203	-0.0375696	0.060667	0.728		Prop. mediated (control)	-0.0384377	-0.150075	0.0622593	0.446		Prop. mediated (control)	0.0118796	-0.157343	0.203229	0.888		Prop. mediated (control)	0.0498542	-0.154649	0.260083	0.576
Prop. mediated (treated)	0.00865203	-0.0375696	0.060667	0.728		Prop. mediated (treated)	-0.0384377	-0.150075	0.0622593	0.446		Prop. mediated (treated)	0.0118796	-0.157343	0.203229	0.888		Prop. mediated (treated)	0.0498542	-0.154649	0.260083	0.576
ACME (average)	-0.0499548	-0.30392	0.179544	0.728		ACME (average)	0.378724	-0.588793	1.40088	0.446		ACME (average)	-0.0617553	-0.722613	0.56074	0.888		ACME (average)	0.000142235	-0.000437993	0.000701284	0.576
ADE (average)	-4.87583	-5.57703	-4.15808	< 0.0001		ADE (average)	-10.183	-11.8385	-8.4711	< 0.0001		ADE (average)	-3.76969	-5.45088	-2.07223	< 0.0001		ADE (average)	0.00270688	0.00180706	0.0035967	< 0.0001
Prop. mediated (average)	0.00865203	-0.0375696	0.060667	0.728		Prop. mediated (average)	-0.0384377	-0.150075	0.0622593	0.446		Prop. mediated (average)	0.0118796	-0.157343	0.203229	0.888		Prop. mediated (average)	0.0498542	-0.154649	0.260083	0.576
ELC_Intercept_PosteriorcoronaradiataL_gamma.csv						NVDQ_Intercept_PosteriorcoronaradiataL_gamma.csv						VDQ_Intercept_PosteriorcoronaradiataL_gamma.csv						VDQ_Slope_PosteriorcoronaradiataL_gamma.csv
	Estimate	Lower CI bound	Upper CI bound	P-value			Estimate	Lower CI bound	Upper CI bound	P-value			Estimate	Lower CI bound	Upper CI bound	P-value			Estimate	Lower CI bound	Upper CI bound	P-value
ACME (control)	-0.376788	-1.03378	0.116508	0.142		ACME (control)	-0.254547	-0.85391	0.30274	0.34		ACME (control)	-0.378394	-1.60943	0.756095	0.488		ACME (control)	0.000175669	1.99056e-05	0.000426809	0.018
ACME (treated)	-0.376788	-1.03378	0.116508	0.142		ACME (treated)	-0.254547	-0.85391	0.30274	0.34		ACME (treated)	-0.378394	-1.60943	0.756095	0.488		ACME (treated)	0.000175669	1.99056e-05	0.000426809	0.018
ADE (control)	-4.53597	-5.31502	-3.69514	< 0.0001		ADE (control)	-9.52428	-11.1517	-7.93808	< 0.0001		ADE (control)	-3.43289	-5.21759	-1.63624	< 0.0001		ADE (control)	0.00270019	0.00201569	0.00341009	< 0.0001
ADE (treated)	-4.53597	-5.31502	-3.69514	< 0.0001		ADE (treated)	-9.52428	-11.1517	-7.93808	< 0.0001		ADE (treated)	-3.43289	-5.21759	-1.63624	< 0.0001		ADE (treated)	0.00270019	0.00201569	0.00341009	< 0.0001
Total effect	-4.91276	-5.58638	-4.18664	< 0.0001		Total effect	-9.77882	-11.3017	-8.35747	< 0.0001		Total effect	-3.81128	-5.30459	-2.23865	< 0.0001		Total effect	0.00287585	0.00219603	0.00353778	< 0.0001
Prop. mediated (control)	0.0713145	-0.0243247	0.206239	0.142		Prop. mediated (control)	0.0244624	-0.0304441	0.0870829	0.34		Prop. mediated (control)	0.101656	-0.207274	0.42651	0.488		Prop. mediated (control)	0.0564456	0.00664202	0.152185	0.018
Prop. mediated (treated)	0.0713145	-0.0243247	0.206239	0.142		Prop. mediated (treated)	0.0244624	-0.0304441	0.0870829	0.34		Prop. mediated (treated)	0.101656	-0.207274	0.42651	0.488		Prop. mediated (treated)	0.0564456	0.00664202	0.152185	0.018
ACME (average)	-0.376788	-1.03378	0.116508	0.142		ACME (average)	-0.254547	-0.85391	0.30274	0.34		ACME (average)	-0.378394	-1.60943	0.756095	0.488		ACME (average)	0.000175669	1.99056e-05	0.000426809	0.018
ADE (average)	-4.53597	-5.31502	-3.69514	< 0.0001		ADE (average)	-9.52428	-11.1517	-7.93808	< 0.0001		ADE (average)	-3.43289	-5.21759	-1.63624	< 0.0001		ADE (average)	0.00270019	0.00201569	0.00341009	< 0.0001
Prop. mediated (average)	0.0713145	-0.0243247	0.206239	0.142		Prop. mediated (average)	0.0244624	-0.0304441	0.0870829	0.34		Prop. mediated (average)	0.101656	-0.207274	0.42651	0.488		Prop. mediated (average)	0.0564456	0.00664202	0.152185	0.018
ELC_Intercept_PosteriorcoronaradiataR_alpha.csv						NVDQ_Intercept_PosteriorcoronaradiataR_alpha.csv						VDQ_Intercept_PosteriorcoronaradiataR_alpha.csv						VDQ_Slope_PosteriorcoronaradiataR_alpha.csv
	Estimate	Lower CI bound	Upper CI bound	P-value			Estimate	Lower CI bound	Upper CI bound	P-value			Estimate	Lower CI bound	Upper CI bound	P-value			Estimate	Lower CI bound	Upper CI bound	P-value
ACME (control)	-0.34122	-1.25637	0.511955	0.43		ACME (control)	-0.583622	-2.18647	1.0657	0.456		ACME (control)	-1.04804	-3.36327	0.874451	0.298		ACME (control)	-1.58044e-05	-0.000589488	0.000562066	0.964
ACME (treated)	-0.34122	-1.25637	0.511955	0.43		ACME (treated)	-0.583622	-2.18647	1.0657	0.456		ACME (treated)	-1.04804	-3.36327	0.874451	0.298		ACME (treated)	-1.58044e-05	-0.000589488	0.000562066	0.964
ADE (control)	-4.59754	-5.68318	-3.51002	< 0.0001		ADE (control)	-9.21669	-11.654	-6.94927	< 0.0001		ADE (control)	-2.7888	-5.11761	-0.239644	0.016		ADE (control)	0.00290176	0.00210531	0.0036814	< 0.0001
ADE (treated)	-4.59754	-5.68318	-3.51002	< 0.0001		ADE (treated)	-9.21669	-11.654	-6.94927	< 0.0001		ADE (treated)	-2.7888	-5.11761	-0.239644	0.016		ADE (treated)	0.00290176	0.00210531	0.0036814	< 0.0001
Total effect	-4.93876	-5.62961	-4.27578	< 0.0001		Total effect	-9.80031	-11.2553	-8.14579	< 0.0001		Total effect	-3.83683	-5.51741	-2.15556	< 0.0001		Total effect	0.00288595	0.00222348	0.00357482	< 0.0001
Prop. mediated (control)	0.0634541	-0.100703	0.263741	0.43		Prop. mediated (control)	0.059662	-0.110232	0.227021	0.456		Prop. mediated (control)	0.256426	-0.241336	0.916077	0.298		Prop. mediated (control)	-0.00385448	-0.206945	0.189388	0.964
Prop. mediated (treated)	0.0634541	-0.100703	0.263741	0.43		Prop. mediated (treated)	0.059662	-0.110232	0.227021	0.456		Prop. mediated (treated)	0.256426	-0.241336	0.916077	0.298		Prop. mediated (treated)	-0.00385448	-0.206945	0.189388	0.964
ACME (average)	-0.34122	-1.25637	0.511955	0.43		ACME (average)	-0.583622	-2.18647	1.0657	0.456		ACME (average)	-1.04804	-3.36327	0.874451	0.298		ACME (average)	-1.58044e-05	-0.000589488	0.000562066	0.964
ADE (average)	-4.59754	-5.68318	-3.51002	< 0.0001		ADE (average)	-9.21669	-11.654	-6.94927	< 0.0001		ADE (average)	-2.7888	-5.11761	-0.239644	0.016		ADE (average)	0.00290176	0.00210531	0.0036814	< 0.0001
Prop. mediated (average)	0.0634541	-0.100703	0.263741	0.43		Prop. mediated (average)	0.059662	-0.110232	0.227021	0.456		Prop. mediated (average)	0.256426	-0.241336	0.916077	0.298		Prop. mediated (average)	-0.00385448	-0.206945	0.189388	0.964
ELC_Intercept_PosteriorcoronaradiataR_beta.csv						NVDQ_Intercept_PosteriorcoronaradiataR_beta.csv						VDQ_Intercept_PosteriorcoronaradiataR_beta.csv						VDQ_Slope_PosteriorcoronaradiataR_beta.csv
	Estimate	Lower CI bound	Upper CI bound	P-value			Estimate	Lower CI bound	Upper CI bound	P-value			Estimate	Lower CI bound	Upper CI bound	P-value			Estimate	Lower CI bound	Upper CI bound	P-value
ACME (control)	2.65847	2.64209	2.67472	< 0.0001		ACME (control)	3.14096	3.12775	3.15342	< 0.0001		ACME (control)	2.6276	2.59259	2.66376	< 0.0001		ACME (control)	0.000336916	0.000336242	0.000337632	< 0.0001
ACME (treated)	2.65847	2.64209	2.67472	< 0.0001		ACME (treated)	3.14096	3.12775	3.15342	< 0.0001		ACME (treated)	2.6276	2.59259	2.66376	< 0.0001		ACME (treated)	0.000336916	0.000336242	0.000337632	< 0.0001
ADE (control)	-7.55655	-8.30461	-6.87402	< 0.0001		ADE (control)	-12.8659	-14.4439	-11.2208	< 0.0001		ADE (control)	-6.42008	-8.06771	-4.85473	< 0.0001		ADE (control)	0.00254794	0.00187461	0.00326254	< 0.0001
ADE (treated)	-7.55655	-8.30461	-6.87402	< 0.0001		ADE (treated)	-12.8659	-14.4439	-11.2208	< 0.0001		ADE (treated)	-6.42008	-8.06771	-4.85473	< 0.0001		ADE (treated)	0.00254794	0.00187461	0.00326254	< 0.0001
Total effect	-4.89808	-5.63711	-4.23181	< 0.0001		Total effect	-9.72497	-11.3051	-8.08668	< 0.0001		Total effect	-3.79248	-5.43133	-2.25639	< 0.0001		Total effect	0.00288485	0.00221086	0.00360017	< 0.0001
Prop. mediated (control)	-0.543688	-0.624693	-0.473411	< 0.0001		Prop. mediated (control)	-0.322779	-0.388398	-0.278035	< 0.0001		Prop. mediated (control)	-0.692119	-1.15427	-0.488441	< 0.0001		Prop. mediated (control)	0.11711	0.0937824	0.152087	< 0.0001
Prop. mediated (treated)	-0.543688	-0.624693	-0.473411	< 0.0001		Prop. mediated (treated)	-0.322779	-0.388398	-0.278035	< 0.0001		Prop. mediated (treated)	-0.692119	-1.15427	-0.488441	< 0.0001		Prop. mediated (treated)	0.11711	0.0937824	0.152087	< 0.0001
ACME (average)	2.65847	2.64209	2.67472	< 0.0001		ACME (average)	3.14096	3.12775	3.15342	< 0.0001		ACME (average)	2.6276	2.59259	2.66376	< 0.0001		ACME (average)	0.000336916	0.000336242	0.000337632	< 0.0001
ADE (average)	-7.55655	-8.30461	-6.87402	< 0.0001		ADE (average)	-12.8659	-14.4439	-11.2208	< 0.0001		ADE (average)	-6.42008	-8.06771	-4.85473	< 0.0001		ADE (average)	0.00254794	0.00187461	0.00326254	< 0.0001
Prop. mediated (average)	-0.543688	-0.624693	-0.473411	< 0.0001		Prop. mediated (average)	-0.322779	-0.388398	-0.278035	< 0.0001		Prop. mediated (average)	-0.692119	-1.15427	-0.488441	< 0.0001		Prop. mediated (average)	0.11711	0.0937824	0.152087	< 0.0001
ELC_Intercept_PosteriorcoronaradiataR_delta.csv						NVDQ_Intercept_PosteriorcoronaradiataR_delta.csv						VDQ_Intercept_PosteriorcoronaradiataR_delta.csv						VDQ_Slope_PosteriorcoronaradiataR_delta.csv
	Estimate	Lower CI bound	Upper CI bound	P-value			Estimate	Lower CI bound	Upper CI bound	P-value			Estimate	Lower CI bound	Upper CI bound	P-value			Estimate	Lower CI bound	Upper CI bound	P-value
ACME (control)	0.129006	-2.63314	3.283	0.982		ACME (control)	7.14681	-5.61885	22.9448	0.318		ACME (control)	-0.21081	-7.68785	8.99068	0.872		ACME (control)	0.00223608	-0.00552453	0.0109543	0.606
ACME (treated)	0.129006	-2.63314	3.283	0.982		ACME (treated)	7.14681	-5.61885	22.9448	0.318		ACME (treated)	-0.21081	-7.68785	8.99068	0.872		ACME (treated)	0.00223608	-0.00552453	0.0109543	0.606
ADE (control)	-5.03629	-8.26426	-2.20925	0.002		ADE (control)	-16.931	-32.3827	-4.5957	0.006		ADE (control)	-3.57663	-13.3356	4.1005	0.41		ADE (control)	0.000636602	-0.00819686	0.00867834	0.852
ADE (treated)	-5.03629	-8.26426	-2.20925	0.002		ADE (treated)	-16.931	-32.3827	-4.5957	0.006		ADE (treated)	-3.57663	-13.3356	4.1005	0.41		ADE (treated)	0.000636602	-0.00819686	0.00867834	0.852
Total effect	-4.90729	-5.64918	-4.25164	< 0.0001		Total effect	-9.78415	-11.4319	-8.14367	< 0.0001		Total effect	-3.78744	-5.33707	-2.19267	< 0.0001		Total effect	0.00287268	0.00219474	0.00358507	< 0.0001
Prop. mediated (control)	-0.00530072	-0.678906	0.556244	0.982		Prop. mediated (control)	-0.680612	-2.37254	0.557697	0.318		Prop. mediated (control)	0.172665	-2.25973	2.24081	0.872		Prop. mediated (control)	0.7295	-1.86805	4.15933	0.606
Prop. mediated (treated)	-0.00530072	-0.678906	0.556244	0.982		Prop. mediated (treated)	-0.680612	-2.37254	0.557697	0.318		Prop. mediated (treated)	0.172665	-2.25973	2.24081	0.872		Prop. mediated (treated)	0.7295	-1.86805	4.15933	0.606
ACME (average)	0.129006	-2.63314	3.283	0.982		ACME (average)	7.14681	-5.61885	22.9448	0.318		ACME (average)	-0.21081	-7.68785	8.99068	0.872		ACME (average)	0.00223608	-0.00552453	0.0109543	0.606
ADE (average)	-5.03629	-8.26426	-2.20925	0.002		ADE (average)	-16.931	-32.3827	-4.5957	0.006		ADE (average)	-3.57663	-13.3356	4.1005	0.41		ADE (average)	0.000636602	-0.00819686	0.00867834	0.852
Prop. mediated (average)	-0.00530072	-0.678906	0.556244	0.982		Prop. mediated (average)	-0.680612	-2.37254	0.557697	0.318		Prop. mediated (average)	0.172665	-2.25973	2.24081	0.872		Prop. mediated (average)	0.7295	-1.86805	4.15933	0.606
ELC_Intercept_PosteriorcoronaradiataR_gamma.csv						NVDQ_Intercept_PosteriorcoronaradiataR_gamma.csv						VDQ_Intercept_PosteriorcoronaradiataR_gamma.csv						VDQ_Slope_PosteriorcoronaradiataR_gamma.csv
	Estimate	Lower CI bound	Upper CI bound	P-value			Estimate	Lower CI bound	Upper CI bound	P-value			Estimate	Lower CI bound	Upper CI bound	P-value			Estimate	Lower CI bound	Upper CI bound	P-value
ACME (control)	0.251587	-1.26194	1.88989	0.79		ACME (control)	0.48811	-0.584444	1.73238	0.398		ACME (control)	-0.0296057	-3.34179	3.3355	0.99		ACME (control)	7.86898e-20	-8.52073e-18	9.18619e-18	0.884
ACME (treated)	0.251587	-1.26194	1.88989	0.79		ACME (treated)	0.48811	-0.584444	1.73238	0.398		ACME (treated)	-0.0296057	-3.34179	3.3355	0.99		ACME (treated)	8.98822e-20	-8.52073e-18	9.18619e-18	0.86
ADE (control)	-5.16445	-6.94128	-3.47017	< 0.0001		ADE (control)	-10.2383	-12.2663	-8.47817	< 0.0001		ADE (control)	-3.79639	-7.47084	-0.259016	0.044		ADE (control)	0.00287416	0.00217626	0.0035219	< 0.0001
ADE (treated)	-5.16445	-6.94128	-3.47017	< 0.0001		ADE (treated)	-10.2383	-12.2663	-8.47817	< 0.0001		ADE (treated)	-3.79639	-7.47084	-0.259016	0.044		ADE (treated)	0.00287416	0.00217626	0.0035219	< 0.0001
Total effect	-4.91286	-5.62297	-4.21393	< 0.0001		Total effect	-9.75023	-11.245	-8.24121	< 0.0001		Total effect	-3.826	-5.42639	-2.24486	< 0.0001		Total effect	0.00287416	0.00217626	0.0035219	< 0.0001
Prop. mediated (control)	-0.0448131	-0.37891	0.263699	0.79		Prop. mediated (control)	-0.0461666	-0.182404	0.0591211	0.398		Prop. mediated (control)	0.00630453	-0.926193	0.944478	0.99		Prop. mediated (control)	< 0.0001	-3.10589e-15	3.15753e-15	0.884
Prop. mediated (treated)	-0.0448131	-0.37891	0.263699	0.79		Prop. mediated (treated)	-0.0461666	-0.182404	0.0591211	0.398		Prop. mediated (treated)	0.00630453	-0.926193	0.944478	0.99		Prop. mediated (treated)	< 0.0001	-3.10589e-15	3.15717e-15	0.86
ACME (average)	0.251587	-1.26194	1.88989	0.79		ACME (average)	0.48811	-0.584444	1.73238	0.398		ACME (average)	-0.0296057	-3.34179	3.3355	0.99		ACME (average)	8.4286e-20	-8.52073e-18	9.18619e-18	0.884
ADE (average)	-5.16445	-6.94128	-3.47017	< 0.0001		ADE (average)	-10.2383	-12.2663	-8.47817	< 0.0001		ADE (average)	-3.79639	-7.47084	-0.259016	0.044		ADE (average)	0.00287416	0.00217626	0.0035219	< 0.0001
Prop. mediated (average)	-0.0448131	-0.37891	0.263699	0.79		Prop. mediated (average)	-0.0461666	-0.182404	0.0591211	0.398		Prop. mediated (average)	0.00630453	-0.926193	0.944478	0.99		Prop. mediated (average)	< 0.0001	-3.10589e-15	3.15735e-15	0.884
ELC_Intercept_PosteriorlimbofinternalcapsuleL_alpha.csv						NVDQ_Intercept_PosteriorlimbofinternalcapsuleL_alpha.csv						VDQ_Intercept_PosteriorlimbofinternalcapsuleL_alpha.csv						VDQ_Slope_PosteriorlimbofinternalcapsuleL_alpha.csv
	Estimate	Lower CI bound	Upper CI bound	P-value			Estimate	Lower CI bound	Upper CI bound	P-value			Estimate	Lower CI bound	Upper CI bound	P-value			Estimate	Lower CI bound	Upper CI bound	P-value
ACME (control)	-0.359303	-1.53097	0.944555	0.556		ACME (control)	-3.60459	-9.33854	2.59927	0.222		ACME (control)	0.32566	-2.34765	3.59186	0.84		ACME (control)	-0.000276818	-0.00265532	0.00242518	0.822
ACME (treated)	-0.359303	-1.53097	0.944555	0.556		ACME (treated)	-3.60459	-9.33854	2.59927	0.222		ACME (treated)	0.32566	-2.34765	3.59186	0.84		ACME (treated)	-0.000276818	-0.00265532	0.00242518	0.822
ADE (control)	-4.5384	-6.01136	-3.08783	< 0.0001		ADE (control)	-6.16967	-13.4428	0.280923	0.056		ADE (control)	-4.1146	-7.43508	-0.85253	0.008		ADE (control)	0.00314796	0.000470534	0.00543751	0.026
ADE (treated)	-4.5384	-6.01136	-3.08783	< 0.0001		ADE (treated)	-6.16967	-13.4428	0.280923	0.056		ADE (treated)	-4.1146	-7.43508	-0.85253	0.008		ADE (treated)	0.00314796	0.000470534	0.00543751	0.026
Total effect	-4.8977	-5.57418	-4.24301	< 0.0001		Total effect	-9.77426	-11.3659	-8.1948	< 0.0001		Total effect	-3.78894	-5.38605	-2.23951	< 0.0001		Total effect	0.00287114	0.00223932	0.00358216	< 0.0001
Prop. mediated (control)	0.0772499	-0.208721	0.320211	0.556		Prop. mediated (control)	0.372809	-0.258883	1.03235	0.222		Prop. mediated (control)	-0.0746935	-1.07903	0.694703	0.84		Prop. mediated (control)	-0.109657	-0.996136	0.839486	0.822
Prop. mediated (treated)	0.0772499	-0.208721	0.320211	0.556		Prop. mediated (treated)	0.372809	-0.258883	1.03235	0.222		Prop. mediated (treated)	-0.0746935	-1.07903	0.694703	0.84		Prop. mediated (treated)	-0.109657	-0.996136	0.839486	0.822
ACME (average)	-0.359303	-1.53097	0.944555	0.556		ACME (average)	-3.60459	-9.33854	2.59927	0.222		ACME (average)	0.32566	-2.34765	3.59186	0.84		ACME (average)	-0.000276818	-0.00265532	0.00242518	0.822
ADE (average)	-4.5384	-6.01136	-3.08783	< 0.0001		ADE (average)	-6.16967	-13.4428	0.280923	0.056		ADE (average)	-4.1146	-7.43508	-0.85253	0.008		ADE (average)	0.00314796	0.000470534	0.00543751	0.026
Prop. mediated (average)	0.0772499	-0.208721	0.320211	0.556		Prop. mediated (average)	0.372809	-0.258883	1.03235	0.222		Prop. mediated (average)	-0.0746935	-1.07903	0.694703	0.84		Prop. mediated (average)	-0.109657	-0.996136	0.839486	0.822
ELC_Intercept_PosteriorlimbofinternalcapsuleL_beta.csv						NVDQ_Intercept_PosteriorlimbofinternalcapsuleL_beta.csv						VDQ_Intercept_PosteriorlimbofinternalcapsuleL_beta.csv						VDQ_Slope_PosteriorlimbofinternalcapsuleL_beta.csv
	Estimate	Lower CI bound	Upper CI bound	P-value			Estimate	Lower CI bound	Upper CI bound	P-value			Estimate	Lower CI bound	Upper CI bound	P-value			Estimate	Lower CI bound	Upper CI bound	P-value
ACME (control)	6.12753	6.0963	6.16119	< 0.0001		ACME (control)	7.20208	7.1727	7.23318	< 0.0001		ACME (control)	6.06666	6.00368	6.13574	< 0.0001		ACME (control)	0.000809418	0.000801075	0.000817863	< 0.0001
ACME (treated)	6.12753	6.0963	6.16119	< 0.0001		ACME (treated)	7.20208	7.1727	7.23318	< 0.0001		ACME (treated)	6.06666	6.00368	6.13574	< 0.0001		ACME (treated)	0.000809418	0.000801075	0.000817863	< 0.0001
ADE (control)	-11.05	-11.7515	-10.3753	< 0.0001		ADE (control)	-16.9643	-18.4723	-15.437	< 0.0001		ADE (control)	-9.87871	-11.3806	-8.3169	< 0.0001		ADE (control)	0.00208436	0.00137978	0.00279761	< 0.0001
ADE (treated)	-11.05	-11.7515	-10.3753	< 0.0001		ADE (treated)	-16.9643	-18.4723	-15.437	< 0.0001		ADE (treated)	-9.87871	-11.3806	-8.3169	< 0.0001		ADE (treated)	0.00208436	0.00137978	0.00279761	< 0.0001
Total effect	-4.9225	-5.59325	-4.27127	< 0.0001		Total effect	-9.7622	-11.2762	-8.23476	< 0.0001		Total effect	-3.81205	-5.27006	-2.31636	< 0.0001		Total effect	0.00289378	0.00218085	0.00361547	< 0.0001
Prop. mediated (control)	-1.24175	-1.4272	-1.10143	< 0.0001		Prop. mediated (control)	-0.737173	-0.876029	-0.638407	< 0.0001		Prop. mediated (control)	-1.58852	-2.61033	-1.15979	< 0.0001		Prop. mediated (control)	0.279933	0.226212	0.367322	< 0.0001
Prop. mediated (treated)	-1.24175	-1.4272	-1.10143	< 0.0001		Prop. mediated (treated)	-0.737173	-0.876029	-0.638407	< 0.0001		Prop. mediated (treated)	-1.58852	-2.61033	-1.15979	< 0.0001		Prop. mediated (treated)	0.279933	0.226212	0.367322	< 0.0001
ACME (average)	6.12753	6.0963	6.16119	< 0.0001		ACME (average)	7.20208	7.1727	7.23318	< 0.0001		ACME (average)	6.06666	6.00368	6.13574	< 0.0001		ACME (average)	0.000809418	0.000801075	0.000817863	< 0.0001
ADE (average)	-11.05	-11.7515	-10.3753	< 0.0001		ADE (average)	-16.9643	-18.4723	-15.437	< 0.0001		ADE (average)	-9.87871	-11.3806	-8.3169	< 0.0001		ADE (average)	0.00208436	0.00137978	0.00279761	< 0.0001
Prop. mediated (average)	-1.24175	-1.4272	-1.10143	< 0.0001		Prop. mediated (average)	-0.737173	-0.876029	-0.638407	< 0.0001		Prop. mediated (average)	-1.58852	-2.61033	-1.15979	< 0.0001		Prop. mediated (average)	0.279933	0.226212	0.367322	< 0.0001
ELC_Intercept_PosteriorlimbofinternalcapsuleL_delta.csv						NVDQ_Intercept_PosteriorlimbofinternalcapsuleL_delta.csv						VDQ_Intercept_PosteriorlimbofinternalcapsuleL_delta.csv						VDQ_Slope_PosteriorlimbofinternalcapsuleL_delta.csv
	Estimate	Lower CI bound	Upper CI bound	P-value			Estimate	Lower CI bound	Upper CI bound	P-value			Estimate	Lower CI bound	Upper CI bound	P-value			Estimate	Lower CI bound	Upper CI bound	P-value
ACME (control)	-8.64385	-22.0066	3.41112	0.17		ACME (control)	-7.03126	-17.125	3.13586	0.178		ACME (control)	-24.1641	-58.3896	4.02387	0.106		ACME (control)	-1.16527e-18	-1.12614e-16	1.01891e-16	0.938
ACME (treated)	-8.64385	-22.0066	3.41112	0.17		ACME (treated)	-7.03126	-17.125	3.13586	0.178		ACME (treated)	-24.1641	-58.3896	4.02387	0.106		ACME (treated)	-1.14314e-18	-1.12614e-16	1.01891e-16	0.938
ADE (control)	3.74305	-8.27921	16.8939	0.562		ADE (control)	-2.72871	-12.3964	7.16356	0.608		ADE (control)	20.3906	-7.97385	54.6123	0.186		ADE (control)	0.00288526	0.00221806	0.00356198	< 0.0001
ADE (treated)	3.74305	-8.27921	16.8939	0.562		ADE (treated)	-2.72871	-12.3964	7.16356	0.608		ADE (treated)	20.3906	-7.97385	54.6123	0.186		ADE (treated)	0.00288526	0.00221806	0.00356198	< 0.0001
Total effect	-4.9008	-5.58592	-4.22507	< 0.0001		Total effect	-9.75997	-11.1688	-8.1464	< 0.0001		Total effect	-3.77343	-5.30755	-2.29498	< 0.0001		Total effect	0.00288526	0.00221806	0.00356198	< 0.0001
Prop. mediated (control)	1.72096	-0.716642	4.44955	0.17		Prop. mediated (control)	0.715664	-0.324539	1.72432	0.178		Prop. mediated (control)	6.11127	-1.09294	17.9782	0.106		Prop. mediated (control)	< 0.0001	-3.72231e-14	3.47642e-14	0.938
Prop. mediated (treated)	1.72096	-0.716642	4.44955	0.17		Prop. mediated (treated)	0.715664	-0.324539	1.72432	0.178		Prop. mediated (treated)	6.11127	-1.09294	17.9782	0.106		Prop. mediated (treated)	< 0.0001	-3.72231e-14	3.47645e-14	0.938
ACME (average)	-8.64385	-22.0066	3.41112	0.17		ACME (average)	-7.03126	-17.125	3.13586	0.178		ACME (average)	-24.1641	-58.3896	4.02387	0.106		ACME (average)	-1.15421e-18	-1.12614e-16	1.01891e-16	0.938
ADE (average)	3.74305	-8.27921	16.8939	0.562		ADE (average)	-2.72871	-12.3964	7.16356	0.608		ADE (average)	20.3906	-7.97385	54.6123	0.186		ADE (average)	0.00288526	0.00221806	0.00356198	< 0.0001
Prop. mediated (average)	1.72096	-0.716642	4.44955	0.17		Prop. mediated (average)	0.715664	-0.324539	1.72432	0.178		Prop. mediated (average)	6.11127	-1.09294	17.9782	0.106		Prop. mediated (average)	< 0.0001	-3.72231e-14	3.47643e-14	0.938
ELC_Intercept_PosteriorlimbofinternalcapsuleL_gamma.csv						NVDQ_Intercept_PosteriorlimbofinternalcapsuleL_gamma.csv						VDQ_Intercept_PosteriorlimbofinternalcapsuleL_gamma.csv						VDQ_Slope_PosteriorlimbofinternalcapsuleL_gamma.csv
	Estimate	Lower CI bound	Upper CI bound	P-value			Estimate	Lower CI bound	Upper CI bound	P-value			Estimate	Lower CI bound	Upper CI bound	P-value			Estimate	Lower CI bound	Upper CI bound	P-value
ACME (control)	1.05338	-4.80166	7.99856	0.772		ACME (control)	3.14373	-27.4066	40.8546	0.916		ACME (control)	-7.93156	-23.9514	7.75938	0.278		ACME (control)	-0.00944967	-0.0174785	0.000243318	0.052
ACME (treated)	1.05338	-4.80166	7.99856	0.772		ACME (treated)	3.14373	-27.4066	40.8546	0.916		ACME (treated)	-7.93156	-23.9514	7.75938	0.278		ACME (treated)	-0.00944967	-0.0174785	0.000243318	0.052
ADE (control)	-5.95861	-13.2577	0.0919762	0.056		ADE (control)	-12.8979	-51.1878	17.4616	0.452		ADE (control)	4.14549	-11.5878	20.5849	0.564		ADE (control)	0.0123257	0.00284737	0.0207346	0.01
ADE (treated)	-5.95861	-13.2577	0.0919762	0.056		ADE (treated)	-12.8979	-51.1878	17.4616	0.452		ADE (treated)	4.14549	-11.5878	20.5849	0.564		ADE (treated)	0.0123257	0.00284737	0.0207346	0.01
Total effect	-4.90522	-5.58904	-4.25869	< 0.0001		Total effect	-9.75416	-11.3834	-8.17546	< 0.0001		Total effect	-3.78607	-5.28128	-2.35092	< 0.0001		Total effect	0.00287601	0.00218215	0.00354224	< 0.0001
Prop. mediated (control)	-0.174236	-1.60162	1.02277	0.772		Prop. mediated (control)	-0.205116	-4.21098	2.82339	0.916		Prop. mediated (control)	2.09625	-2.02728	8.07411	0.278		Prop. mediated (control)	-3.38808	-6.15021	0.078726	0.052
Prop. mediated (treated)	-0.174236	-1.60162	1.02277	0.772		Prop. mediated (treated)	-0.205116	-4.21098	2.82339	0.916		Prop. mediated (treated)	2.09625	-2.02728	8.07411	0.278		Prop. mediated (treated)	-3.38808	-6.15021	0.078726	0.052
ACME (average)	1.05338	-4.80166	7.99856	0.772		ACME (average)	3.14373	-27.4066	40.8546	0.916		ACME (average)	-7.93156	-23.9514	7.75938	0.278		ACME (average)	-0.00944967	-0.0174785	0.000243318	0.052
ADE (average)	-5.95861	-13.2577	0.0919762	0.056		ADE (average)	-12.8979	-51.1878	17.4616	0.452		ADE (average)	4.14549	-11.5878	20.5849	0.564		ADE (average)	0.0123257	0.00284737	0.0207346	0.01
Prop. mediated (average)	-0.174236	-1.60162	1.02277	0.772		Prop. mediated (average)	-0.205116	-4.21098	2.82339	0.916		Prop. mediated (average)	2.09625	-2.02728	8.07411	0.278		Prop. mediated (average)	-3.38808	-6.15021	0.078726	0.052
ELC_Intercept_PosteriorlimbofinternalcapsuleR_alpha.csv						NVDQ_Intercept_PosteriorlimbofinternalcapsuleR_alpha.csv						VDQ_Intercept_PosteriorlimbofinternalcapsuleR_alpha.csv						VDQ_Slope_PosteriorlimbofinternalcapsuleR_alpha.csv
	Estimate	Lower CI bound	Upper CI bound	P-value			Estimate	Lower CI bound	Upper CI bound	P-value			Estimate	Lower CI bound	Upper CI bound	P-value			Estimate	Lower CI bound	Upper CI bound	P-value
ACME (control)	-0.154237	-0.155327	-0.153135	< 0.0001		ACME (control)	-0.183008	-0.183904	-0.182231	< 0.0001		ACME (control)	-0.152208	-0.154287	-0.150095	< 0.0001		ACME (control)	-1.88541e-05	-1.89445e-05	-1.87621e-05	< 0.0001
ACME (treated)	-0.154237	-0.155327	-0.153135	< 0.0001		ACME (treated)	-0.183008	-0.183904	-0.182231	< 0.0001		ACME (treated)	-0.152208	-0.154287	-0.150095	< 0.0001		ACME (treated)	-1.88541e-05	-1.89445e-05	-1.87621e-05	< 0.0001
ADE (control)	-4.74193	-5.39396	-4.06448	< 0.0001		ADE (control)	-9.53547	-11.0401	-8.08464	< 0.0001		ADE (control)	-3.61481	-5.02874	-2.17347	< 0.0001		ADE (control)	0.00290135	0.00225549	0.00355921	< 0.0001
ADE (treated)	-4.74193	-5.39396	-4.06448	< 0.0001		ADE (treated)	-9.53547	-11.0401	-8.08464	< 0.0001		ADE (treated)	-3.61481	-5.02874	-2.17347	< 0.0001		ADE (treated)	0.00290135	0.00225549	0.00355921	< 0.0001
Total effect	-4.89617	-5.54975	-4.21754	< 0.0001		Total effect	-9.71848	-11.2232	-8.26729	< 0.0001		Total effect	-3.76702	-5.18284	-2.32485	< 0.0001		Total effect	0.0028825	0.00223654	0.00354045	< 0.0001
Prop. mediated (control)	0.0315468	0.0279605	0.0362904	< 0.0001		Prop. mediated (control)	0.0188447	0.0163503	0.0220765	< 0.0001		Prop. mediated (control)	0.0404661	0.0296768	0.0647115	< 0.0001		Prop. mediated (control)	-0.00653871	-0.00847042	-0.00529936	< 0.0001
Prop. mediated (treated)	0.0315468	0.0279605	0.0362904	< 0.0001		Prop. mediated (treated)	0.0188447	0.0163503	0.0220765	< 0.0001		Prop. mediated (treated)	0.0404661	0.0296768	0.0647115	< 0.0001		Prop. mediated (treated)	-0.00653871	-0.00847042	-0.00529936	< 0.0001
ACME (average)	-0.154237	-0.155327	-0.153135	< 0.0001		ACME (average)	-0.183008	-0.183904	-0.182231	< 0.0001		ACME (average)	-0.152208	-0.154287	-0.150095	< 0.0001		ACME (average)	-1.88541e-05	-1.89445e-05	-1.87621e-05	< 0.0001
ADE (average)	-4.74193	-5.39396	-4.06448	< 0.0001		ADE (average)	-9.53547	-11.0401	-8.08464	< 0.0001		ADE (average)	-3.61481	-5.02874	-2.17347	< 0.0001		ADE (average)	0.00290135	0.00225549	0.00355921	< 0.0001
Prop. mediated (average)	0.0315468	0.0279605	0.0362904	< 0.0001		Prop. mediated (average)	0.0188447	0.0163503	0.0220765	< 0.0001		Prop. mediated (average)	0.0404661	0.0296768	0.0647115	< 0.0001		Prop. mediated (average)	-0.00653871	-0.00847042	-0.00529936	< 0.0001
ELC_Intercept_PosteriorlimbofinternalcapsuleR_beta.csv						NVDQ_Intercept_PosteriorlimbofinternalcapsuleR_beta.csv						VDQ_Intercept_PosteriorlimbofinternalcapsuleR_beta.csv						VDQ_Slope_PosteriorlimbofinternalcapsuleR_beta.csv
	Estimate	Lower CI bound	Upper CI bound	P-value			Estimate	Lower CI bound	Upper CI bound	P-value			Estimate	Lower CI bound	Upper CI bound	P-value			Estimate	Lower CI bound	Upper CI bound	P-value
ACME (control)	-0.836468	-2.39598	0.659271	0.262		ACME (control)	-6.89164	-14.1245	0.196753	0.054		ACME (control)	1.54258	-2.51106	5.55865	0.438		ACME (control)	0.00135481	-0.000704495	0.00354858	0.196
ACME (treated)	-0.836468	-2.39598	0.659271	0.262		ACME (treated)	-6.89164	-14.1245	0.196753	0.054		ACME (treated)	1.54258	-2.51106	5.55865	0.438		ACME (treated)	0.00135481	-0.000704495	0.00354858	0.196
ADE (control)	-4.07072	-5.63608	-2.50392	< 0.0001		ADE (control)	-2.86681	-10.6736	4.32389	0.422		ADE (control)	-5.34984	-9.36952	-1.05779	0.022		ADE (control)	0.00150879	-0.000703941	0.00372863	0.19
ADE (treated)	-4.07072	-5.63608	-2.50392	< 0.0001		ADE (treated)	-2.86681	-10.6736	4.32389	0.422		ADE (treated)	-5.34984	-9.36952	-1.05779	0.022		ADE (treated)	0.00150879	-0.000703941	0.00372863	0.19
Total effect	-4.90719	-5.62666	-4.19768	< 0.0001		Total effect	-9.75845	-11.2882	-8.24648	< 0.0001		Total effect	-3.80726	-5.45305	-2.19353	< 0.0001		Total effect	0.0028636	0.00217798	0.00357523	< 0.0001
Prop. mediated (control)	0.170566	-0.131173	0.488458	0.262		Prop. mediated (control)	0.706971	-0.0189654	1.45876	0.054		Prop. mediated (control)	-0.401243	-1.76143	0.673875	0.438		Prop. mediated (control)	0.459244	-0.256461	1.28797	0.196
Prop. mediated (treated)	0.170566	-0.131173	0.488458	0.262		Prop. mediated (treated)	0.706971	-0.0189654	1.45876	0.054		Prop. mediated (treated)	-0.401243	-1.76143	0.673875	0.438		Prop. mediated (treated)	0.459244	-0.256461	1.28797	0.196
ACME (average)	-0.836468	-2.39598	0.659271	0.262		ACME (average)	-6.89164	-14.1245	0.196753	0.054		ACME (average)	1.54258	-2.51106	5.55865	0.438		ACME (average)	0.00135481	-0.000704495	0.00354858	0.196
ADE (average)	-4.07072	-5.63608	-2.50392	< 0.0001		ADE (average)	-2.86681	-10.6736	4.32389	0.422		ADE (average)	-5.34984	-9.36952	-1.05779	0.022		ADE (average)	0.00150879	-0.000703941	0.00372863	0.19
Prop. mediated (average)	0.170566	-0.131173	0.488458	0.262		Prop. mediated (average)	0.706971	-0.0189654	1.45876	0.054		Prop. mediated (average)	-0.401243	-1.76143	0.673875	0.438		Prop. mediated (average)	0.459244	-0.256461	1.28797	0.196
ELC_Intercept_PosteriorlimbofinternalcapsuleR_delta.csv						NVDQ_Intercept_PosteriorlimbofinternalcapsuleR_delta.csv						VDQ_Intercept_PosteriorlimbofinternalcapsuleR_delta.csv						VDQ_Slope_PosteriorlimbofinternalcapsuleR_delta.csv
	Estimate	Lower CI bound	Upper CI bound	P-value			Estimate	Lower CI bound	Upper CI bound	P-value			Estimate	Lower CI bound	Upper CI bound	P-value			Estimate	Lower CI bound	Upper CI bound	P-value
ACME (control)	0.773578	-0.0344343	1.80299	0.066		ACME (control)	1.97764	-0.943762	4.61153	0.166		ACME (control)	1.34538	-0.8021	4.31715	0.244		ACME (control)	0.000183056	-0.0013705	0.00141141	0.75
ACME (treated)	0.773578	-0.0344343	1.80299	0.066		ACME (treated)	1.97764	-0.943762	4.61153	0.166		ACME (treated)	1.34538	-0.8021	4.31715	0.244		ACME (treated)	0.000183056	-0.0013705	0.00141141	0.75
ADE (control)	-5.6933	-7.08447	-4.54314	< 0.0001		ADE (control)	-11.7606	-14.757	-8.63482	< 0.0001		ADE (control)	-5.16806	-8.84381	-2.20292	0.004		ADE (control)	0.00270073	0.00113137	0.00441383	< 0.0001
ADE (treated)	-5.6933	-7.08447	-4.54314	< 0.0001		ADE (treated)	-11.7606	-14.757	-8.63482	< 0.0001		ADE (treated)	-5.16806	-8.84381	-2.20292	0.004		ADE (treated)	0.00270073	0.00113137	0.00441383	< 0.0001
Total effect	-4.91973	-5.64155	-4.24516	< 0.0001		Total effect	-9.78294	-11.2449	-8.33479	< 0.0001		Total effect	-3.82268	-5.47529	-2.33305	< 0.0001		Total effect	0.00288378	0.00219953	0.00358046	< 0.0001
Prop. mediated (control)	-0.147468	-0.373018	0.00652123	0.066		Prop. mediated (control)	-0.210399	-0.470857	0.101822	0.166		Prop. mediated (control)	-0.32094	-1.23478	0.243171	0.244		Prop. mediated (control)	0.0732761	-0.456611	0.550664	0.75
Prop. mediated (treated)	-0.147468	-0.373018	0.00652123	0.066		Prop. mediated (treated)	-0.210399	-0.470857	0.101822	0.166		Prop. mediated (treated)	-0.32094	-1.23478	0.243171	0.244		Prop. mediated (treated)	0.0732761	-0.456611	0.550664	0.75
ACME (average)	0.773578	-0.0344343	1.80299	0.066		ACME (average)	1.97764	-0.943762	4.61153	0.166		ACME (average)	1.34538	-0.8021	4.31715	0.244		ACME (average)	0.000183056	-0.0013705	0.00141141	0.75
ADE (average)	-5.6933	-7.08447	-4.54314	< 0.0001		ADE (average)	-11.7606	-14.757	-8.63482	< 0.0001		ADE (average)	-5.16806	-8.84381	-2.20292	0.004		ADE (average)	0.00270073	0.00113137	0.00441383	< 0.0001
Prop. mediated (average)	-0.147468	-0.373018	0.00652123	0.066		Prop. mediated (average)	-0.210399	-0.470857	0.101822	0.166		Prop. mediated (average)	-0.32094	-1.23478	0.243171	0.244		Prop. mediated (average)	0.0732761	-0.456611	0.550664	0.75
ELC_Intercept_PosteriorlimbofinternalcapsuleR_gamma.csv						NVDQ_Intercept_PosteriorlimbofinternalcapsuleR_gamma.csv						VDQ_Intercept_PosteriorlimbofinternalcapsuleR_gamma.csv						VDQ_Slope_PosteriorlimbofinternalcapsuleR_gamma.csv
	Estimate	Lower CI bound	Upper CI bound	P-value			Estimate	Lower CI bound	Upper CI bound	P-value			Estimate	Lower CI bound	Upper CI bound	P-value			Estimate	Lower CI bound	Upper CI bound	P-value
ACME (control)	0.617639	-2.09741	2.98893	0.584		ACME (control)	3.97789	-5.92123	13.1158	0.36		ACME (control)	-2.95049	-10.3343	3.11291	0.402		ACME (control)	-0.00251261	-0.00640708	0.000708217	0.146
ACME (treated)	0.617639	-2.09741	2.98893	0.584		ACME (treated)	3.97789	-5.92123	13.1158	0.36		ACME (treated)	-2.95049	-10.3343	3.11291	0.402		ACME (treated)	-0.00251261	-0.00640708	0.000708217	0.146
ADE (control)	-5.52593	-8.11312	-2.6511	< 0.0001		ADE (control)	-13.7548	-23.2026	-4.22496	0.01		ADE (control)	-0.859144	-7.14232	6.80432	0.794		ADE (control)	0.00536948	0.0020151	0.00937046	0.002
ADE (treated)	-5.52593	-8.11312	-2.6511	< 0.0001		ADE (treated)	-13.7548	-23.2026	-4.22496	0.01		ADE (treated)	-0.859144	-7.14232	6.80432	0.794		ADE (treated)	0.00536948	0.0020151	0.00937046	0.002
Total effect	-4.90829	-5.61561	-4.22337	< 0.0001		Total effect	-9.77695	-11.3915	-8.17783	< 0.0001		Total effect	-3.80963	-5.3585	-2.26523	< 0.0001		Total effect	0.00285687	0.00217926	0.00353084	< 0.0001
Prop. mediated (control)	-0.136226	-0.612972	0.444239	0.584		Prop. mediated (control)	-0.413069	-1.37819	0.555064	0.36		Prop. mediated (control)	0.748796	-0.864037	3.23675	0.402		Prop. mediated (control)	-0.858894	-2.2063	0.254485	0.146
Prop. mediated (treated)	-0.136226	-0.612972	0.444239	0.584		Prop. mediated (treated)	-0.413069	-1.37819	0.555064	0.36		Prop. mediated (treated)	0.748796	-0.864037	3.23675	0.402		Prop. mediated (treated)	-0.858894	-2.2063	0.254485	0.146
ACME (average)	0.617639	-2.09741	2.98893	0.584		ACME (average)	3.97789	-5.92123	13.1158	0.36		ACME (average)	-2.95049	-10.3343	3.11291	0.402		ACME (average)	-0.00251261	-0.00640708	0.000708217	0.146
ADE (average)	-5.52593	-8.11312	-2.6511	< 0.0001		ADE (average)	-13.7548	-23.2026	-4.22496	0.01		ADE (average)	-0.859144	-7.14232	6.80432	0.794		ADE (average)	0.00536948	0.0020151	0.00937046	0.002
Prop. mediated (average)	-0.136226	-0.612972	0.444239	0.584		Prop. mediated (average)	-0.413069	-1.37819	0.555064	0.36		Prop. mediated (average)	0.748796	-0.864037	3.23675	0.402		Prop. mediated (average)	-0.858894	-2.2063	0.254485	0.146
ELC_Intercept_PosteriorthalamicradiationincludeopticradiationL_alpha.csv						NVDQ_Intercept_PosteriorthalamicradiationincludeopticradiationL_alpha.csv						VDQ_Intercept_PosteriorthalamicradiationincludeopticradiationL_alpha.csv						VDQ_Slope_PosteriorthalamicradiationincludeopticradiationL_alpha.csv
	Estimate	Lower CI bound	Upper CI bound	P-value			Estimate	Lower CI bound	Upper CI bound	P-value			Estimate	Lower CI bound	Upper CI bound	P-value			Estimate	Lower CI bound	Upper CI bound	P-value
ACME (control)	-0.350625	-1.09399	0.3415	0.35		ACME (control)	-0.11578	-1.58905	1.55167	0.846		ACME (control)	-0.603575	-2.37123	0.99192	0.494		ACME (control)	0.000482069	-0.000247745	0.00130356	0.188
ACME (treated)	-0.350625	-1.09399	0.3415	0.35		ACME (treated)	-0.11578	-1.58905	1.55167	0.846		ACME (treated)	-0.603575	-2.37123	0.99192	0.494		ACME (treated)	0.000482069	-0.000247745	0.00130356	0.188
ADE (control)	-4.53404	-5.44223	-3.5295	< 0.0001		ADE (control)	-9.60241	-11.9933	-7.46927	< 0.0001		ADE (control)	-3.13427	-5.17725	-0.752111	0.006		ADE (control)	0.00242665	0.00158966	0.00323084	< 0.0001
ADE (treated)	-4.53404	-5.44223	-3.5295	< 0.0001		ADE (treated)	-9.60241	-11.9933	-7.46927	< 0.0001		ADE (treated)	-3.13427	-5.17725	-0.752111	0.006		ADE (treated)	0.00242665	0.00158966	0.00323084	< 0.0001
Total effect	-4.88466	-5.55466	-4.21235	< 0.0001		Total effect	-9.71819	-11.2988	-8.14877	< 0.0001		Total effect	-3.73785	-5.2754	-2.22755	< 0.0001		Total effect	0.00290871	0.00225377	0.00357225	< 0.0001
Prop. mediated (control)	0.0730802	-0.0684108	0.22705	0.35		Prop. mediated (control)	0.0144142	-0.151378	0.16271	0.846		Prop. mediated (control)	0.159759	-0.303133	0.737049	0.494		Prop. mediated (control)	0.15924	-0.0870592	0.435487	0.188
Prop. mediated (treated)	0.0730802	-0.0684108	0.22705	0.35		Prop. mediated (treated)	0.0144142	-0.151378	0.16271	0.846		Prop. mediated (treated)	0.159759	-0.303133	0.737049	0.494		Prop. mediated (treated)	0.15924	-0.0870592	0.435487	0.188
ACME (average)	-0.350625	-1.09399	0.3415	0.35		ACME (average)	-0.11578	-1.58905	1.55167	0.846		ACME (average)	-0.603575	-2.37123	0.99192	0.494		ACME (average)	0.000482069	-0.000247745	0.00130356	0.188
ADE (average)	-4.53404	-5.44223	-3.5295	< 0.0001		ADE (average)	-9.60241	-11.9933	-7.46927	< 0.0001		ADE (average)	-3.13427	-5.17725	-0.752111	0.006		ADE (average)	0.00242665	0.00158966	0.00323084	< 0.0001
Prop. mediated (average)	0.0730802	-0.0684108	0.22705	0.35		Prop. mediated (average)	0.0144142	-0.151378	0.16271	0.846		Prop. mediated (average)	0.159759	-0.303133	0.737049	0.494		Prop. mediated (average)	0.15924	-0.0870592	0.435487	0.188
ELC_Intercept_PosteriorthalamicradiationincludeopticradiationL_beta.csv						NVDQ_Intercept_PosteriorthalamicradiationincludeopticradiationL_beta.csv						VDQ_Intercept_PosteriorthalamicradiationincludeopticradiationL_beta.csv						VDQ_Slope_PosteriorthalamicradiationincludeopticradiationL_beta.csv
	Estimate	Lower CI bound	Upper CI bound	P-value			Estimate	Lower CI bound	Upper CI bound	P-value			Estimate	Lower CI bound	Upper CI bound	P-value			Estimate	Lower CI bound	Upper CI bound	P-value
ACME (control)	0.448389	0.44572	0.45117	< 0.0001		ACME (control)	0.530315	0.527963	0.532647	< 0.0001		ACME (control)	0.442951	0.43728	0.448743	< 0.0001		ACME (control)	5.63422e-05	5.63229e-05	5.63626e-05	< 0.0001
ACME (treated)	0.448389	0.44572	0.45117	< 0.0001		ACME (treated)	0.530315	0.527963	0.532647	< 0.0001		ACME (treated)	0.442951	0.43728	0.448743	< 0.0001		ACME (treated)	5.63422e-05	5.63229e-05	5.63626e-05	< 0.0001
ADE (control)	-5.34582	-6.0116	-4.67804	< 0.0001		ADE (control)	-10.291	-11.8099	-8.72901	< 0.0001		ADE (control)	-4.21957	-5.70715	-2.78966	< 0.0001		ADE (control)	0.00280915	0.00216931	0.00348601	< 0.0001
ADE (treated)	-5.34582	-6.0116	-4.67804	< 0.0001		ADE (treated)	-10.291	-11.8099	-8.72901	< 0.0001		ADE (treated)	-4.21957	-5.70715	-2.78966	< 0.0001		ADE (treated)	0.00280915	0.00216931	0.00348601	< 0.0001
Total effect	-4.89743	-5.56034	-4.2331	< 0.0001		Total effect	-9.76071	-11.278	-8.20049	< 0.0001		Total effect	-3.77662	-5.25978	-2.35244	< 0.0001		Total effect	0.00286549	0.00222563	0.00354237	< 0.0001
Prop. mediated (control)	-0.0918441	-0.105342	-0.0809906	< 0.0001		Prop. mediated (control)	-0.0543584	-0.0644504	-0.0470688	< 0.0001		Prop. mediated (control)	-0.117865	-0.185995	-0.0850321	< 0.0001		Prop. mediated (control)	0.0196252	0.015911	0.0253065	< 0.0001
Prop. mediated (treated)	-0.0918441	-0.105342	-0.0809906	< 0.0001		Prop. mediated (treated)	-0.0543584	-0.0644504	-0.0470688	< 0.0001		Prop. mediated (treated)	-0.117865	-0.185995	-0.0850321	< 0.0001		Prop. mediated (treated)	0.0196252	0.015911	0.0253065	< 0.0001
ACME (average)	0.448389	0.44572	0.45117	< 0.0001		ACME (average)	0.530315	0.527963	0.532647	< 0.0001		ACME (average)	0.442951	0.43728	0.448743	< 0.0001		ACME (average)	5.63422e-05	5.63229e-05	5.63626e-05	< 0.0001
ADE (average)	-5.34582	-6.0116	-4.67804	< 0.0001		ADE (average)	-10.291	-11.8099	-8.72901	< 0.0001		ADE (average)	-4.21957	-5.70715	-2.78966	< 0.0001		ADE (average)	0.00280915	0.00216931	0.00348601	< 0.0001
Prop. mediated (average)	-0.0918441	-0.105342	-0.0809906	< 0.0001		Prop. mediated (average)	-0.0543584	-0.0644504	-0.0470688	< 0.0001		Prop. mediated (average)	-0.117865	-0.185995	-0.0850321	< 0.0001		Prop. mediated (average)	0.0196252	0.015911	0.0253065	< 0.0001
ELC_Intercept_PosteriorthalamicradiationincludeopticradiationL_delta.csv						NVDQ_Intercept_PosteriorthalamicradiationincludeopticradiationL_delta.csv						VDQ_Intercept_PosteriorthalamicradiationincludeopticradiationL_delta.csv						VDQ_Slope_PosteriorthalamicradiationincludeopticradiationL_delta.csv
	Estimate	Lower CI bound	Upper CI bound	P-value			Estimate	Lower CI bound	Upper CI bound	P-value			Estimate	Lower CI bound	Upper CI bound	P-value			Estimate	Lower CI bound	Upper CI bound	P-value
ACME (control)	1.35396e-06	1.34916e-06	1.35871e-06	< 0.0001		ACME (control)	1.5724e-06	1.56175e-06	1.58386e-06	< 0.0001		ACME (control)	1.34548e-06	1.33476e-06	1.35674e-06	< 0.0001		ACME (control)	1.95729e-10	1.91102e-10	2.00737e-10	< 0.0001
ACME (treated)	1.35396e-06	1.34916e-06	1.35871e-06	< 0.0001		ACME (treated)	1.5724e-06	1.56175e-06	1.58386e-06	< 0.0001		ACME (treated)	1.34548e-06	1.33476e-06	1.35674e-06	< 0.0001		ACME (treated)	1.95729e-10	1.91102e-10	2.00737e-10	< 0.0001
ADE (control)	-4.90544	-5.62856	-4.21236	< 0.0001		ADE (control)	-9.74225	-11.2645	-8.16017	< 0.0001		ADE (control)	-3.79329	-5.42645	-2.20348	< 0.0001		ADE (control)	0.00288071	0.00225705	0.00355555	< 0.0001
ADE (treated)	-4.90544	-5.62856	-4.21236	< 0.0001		ADE (treated)	-9.74225	-11.2645	-8.16017	< 0.0001		ADE (treated)	-3.79329	-5.42645	-2.20348	< 0.0001		ADE (treated)	0.00288071	0.00225705	0.00355555	< 0.0001
Total effect	-4.90544	-5.62855	-4.21236	< 0.0001		Total effect	-9.74225	-11.2645	-8.16017	< 0.0001		Total effect	-3.79329	-5.42645	-2.20348	< 0.0001		Total effect	0.00288071	0.00225705	0.00355555	< 0.0001
Prop. mediated (control)	-2.76837e-07	-3.21228e-07	-2.41418e-07	< 0.0001		Prop. mediated (control)	-1.61097e-07	-1.94172e-07	-1.38782e-07	< 0.0001		Prop. mediated (control)	-3.57733e-07	-6.04902e-07	-2.492e-07	< 0.0001		Prop. mediated (control)	6.82104e-08	5.64573e-08	8.46688e-08	< 0.0001
Prop. mediated (treated)	-2.76837e-07	-3.21228e-07	-2.41418e-07	< 0.0001		Prop. mediated (treated)	-1.61097e-07	-1.94172e-07	-1.38782e-07	< 0.0001		Prop. mediated (treated)	-3.57733e-07	-6.04902e-07	-2.492e-07	< 0.0001		Prop. mediated (treated)	6.82104e-08	5.64573e-08	8.46688e-08	< 0.0001
ACME (average)	1.35396e-06	1.34916e-06	1.35871e-06	< 0.0001		ACME (average)	1.5724e-06	1.56175e-06	1.58386e-06	< 0.0001		ACME (average)	1.34548e-06	1.33476e-06	1.35674e-06	< 0.0001		ACME (average)	1.95729e-10	1.91102e-10	2.00737e-10	< 0.0001
ADE (average)	-4.90544	-5.62856	-4.21236	< 0.0001		ADE (average)	-9.74225	-11.2645	-8.16017	< 0.0001		ADE (average)	-3.79329	-5.42645	-2.20348	< 0.0001		ADE (average)	0.00288071	0.00225705	0.00355555	< 0.0001
Prop. mediated (average)	-2.76837e-07	-3.21228e-07	-2.41418e-07	< 0.0001		Prop. mediated (average)	-1.61097e-07	-1.94172e-07	-1.38782e-07	< 0.0001		Prop. mediated (average)	-3.57733e-07	-6.04902e-07	-2.492e-07	< 0.0001		Prop. mediated (average)	6.82104e-08	5.64573e-08	8.46688e-08	< 0.0001
ELC_Intercept_PosteriorthalamicradiationincludeopticradiationL_gamma.csv						NVDQ_Intercept_PosteriorthalamicradiationincludeopticradiationL_gamma.csv						VDQ_Intercept_PosteriorthalamicradiationincludeopticradiationL_gamma.csv						VDQ_Slope_PosteriorthalamicradiationincludeopticradiationL_gamma.csv
	Estimate	Lower CI bound	Upper CI bound	P-value			Estimate	Lower CI bound	Upper CI bound	P-value			Estimate	Lower CI bound	Upper CI bound	P-value			Estimate	Lower CI bound	Upper CI bound	P-value
ACME (control)	0.608423	0.0671362	1.26109	0.018		ACME (control)	0.198553	-0.381133	0.832277	0.492		ACME (control)	0.839752	-0.233049	2.07054	0.162		ACME (control)	-0.000221867	-0.000479059	-6.21191e-05	0.002
ACME (treated)	0.608423	0.0671362	1.26109	0.018		ACME (treated)	0.198553	-0.381133	0.832277	0.492		ACME (treated)	0.839752	-0.233049	2.07054	0.162		ACME (treated)	-0.000221867	-0.000479059	-6.21191e-05	0.002
ADE (control)	-5.51463	-6.44595	-4.52813	< 0.0001		ADE (control)	-9.91844	-11.544	-8.40847	< 0.0001		ADE (control)	-4.66277	-6.73645	-2.62573	< 0.0001		ADE (control)	0.00309896	0.00239201	0.00381953	< 0.0001
ADE (treated)	-5.51463	-6.44595	-4.52813	< 0.0001		ADE (treated)	-9.91844	-11.544	-8.40847	< 0.0001		ADE (treated)	-4.66277	-6.73645	-2.62573	< 0.0001		ADE (treated)	0.00309896	0.00239201	0.00381953	< 0.0001
Total effect	-4.90621	-5.63961	-4.18833	< 0.0001		Total effect	-9.71989	-11.2948	-8.20892	< 0.0001		Total effect	-3.82302	-5.54389	-2.20216	< 0.0001		Total effect	0.00287709	0.00221237	0.0035781	< 0.0001
Prop. mediated (control)	-0.118124	-0.270615	-0.0146552	0.018		Prop. mediated (control)	-0.019679	-0.0919367	0.0381816	0.492		Prop. mediated (control)	-0.20799	-0.646134	0.0691441	0.162		Prop. mediated (control)	-0.0715249	-0.174185	-0.0209666	0.002
Prop. mediated (treated)	-0.118124	-0.270615	-0.0146552	0.018		Prop. mediated (treated)	-0.019679	-0.0919367	0.0381816	0.492		Prop. mediated (treated)	-0.20799	-0.646134	0.0691441	0.162		Prop. mediated (treated)	-0.0715249	-0.174185	-0.0209666	0.002
ACME (average)	0.608423	0.0671362	1.26109	0.018		ACME (average)	0.198553	-0.381133	0.832277	0.492		ACME (average)	0.839752	-0.233049	2.07054	0.162		ACME (average)	-0.000221867	-0.000479059	-6.21191e-05	0.002
ADE (average)	-5.51463	-6.44595	-4.52813	< 0.0001		ADE (average)	-9.91844	-11.544	-8.40847	< 0.0001		ADE (average)	-4.66277	-6.73645	-2.62573	< 0.0001		ADE (average)	0.00309896	0.00239201	0.00381953	< 0.0001
Prop. mediated (average)	-0.118124	-0.270615	-0.0146552	0.018		Prop. mediated (average)	-0.019679	-0.0919367	0.0381816	0.492		Prop. mediated (average)	-0.20799	-0.646134	0.0691441	0.162		Prop. mediated (average)	-0.0715249	-0.174185	-0.0209666	0.002
ELC_Intercept_PosteriorthalamicradiationincludeopticradiationR_alpha.csv						NVDQ_Intercept_PosteriorthalamicradiationincludeopticradiationR_alpha.csv						VDQ_Intercept_PosteriorthalamicradiationincludeopticradiationR_alpha.csv						VDQ_Slope_PosteriorthalamicradiationincludeopticradiationR_alpha.csv
	Estimate	Lower CI bound	Upper CI bound	P-value			Estimate	Lower CI bound	Upper CI bound	P-value			Estimate	Lower CI bound	Upper CI bound	P-value			Estimate	Lower CI bound	Upper CI bound	P-value
ACME (control)	-0.129833	-2.00549	1.64518	0.896		ACME (control)	-0.311873	-4.76567	4.45265	0.898		ACME (control)	-0.209442	-4.86156	4.06729	0.942		ACME (control)	0.000929384	-0.00124138	0.00315146	0.402
ACME (treated)	-0.129833	-2.00549	1.64518	0.896		ACME (treated)	-0.311873	-4.76567	4.45265	0.898		ACME (treated)	-0.209442	-4.86156	4.06729	0.942		ACME (treated)	0.000929384	-0.00124138	0.00315146	0.402
ADE (control)	-4.79713	-6.65241	-2.88681	< 0.0001		ADE (control)	-9.48386	-14.5956	-4.87108	< 0.0001		ADE (control)	-3.61488	-8.10682	1.13397	0.11		ADE (control)	0.00195674	-0.000176497	0.00428367	0.068
ADE (treated)	-4.79713	-6.65241	-2.88681	< 0.0001		ADE (treated)	-9.48386	-14.5956	-4.87108	< 0.0001		ADE (treated)	-3.61488	-8.10682	1.13397	0.11		ADE (treated)	0.00195674	-0.000176497	0.00428367	0.068
Total effect	-4.92696	-5.58094	-4.25982	< 0.0001		Total effect	-9.79573	-11.3452	-8.22111	< 0.0001		Total effect	-3.82432	-5.32221	-2.3019	< 0.0001		Total effect	0.00288612	0.00221994	0.00357905	< 0.0001
Prop. mediated (control)	0.0221424	-0.346524	0.394986	0.896		Prop. mediated (control)	0.0419193	-0.480226	0.473891	0.898		Prop. mediated (control)	0.0485321	-1.23416	1.29161	0.942		Prop. mediated (control)	0.317023	-0.440318	1.06303	0.402
Prop. mediated (treated)	0.0221424	-0.346524	0.394986	0.896		Prop. mediated (treated)	0.0419193	-0.480226	0.473891	0.898		Prop. mediated (treated)	0.0485321	-1.23416	1.29161	0.942		Prop. mediated (treated)	0.317023	-0.440318	1.06303	0.402
ACME (average)	-0.129833	-2.00549	1.64518	0.896		ACME (average)	-0.311873	-4.76567	4.45265	0.898		ACME (average)	-0.209442	-4.86156	4.06729	0.942		ACME (average)	0.000929384	-0.00124138	0.00315146	0.402
ADE (average)	-4.79713	-6.65241	-2.88681	< 0.0001		ADE (average)	-9.48386	-14.5956	-4.87108	< 0.0001		ADE (average)	-3.61488	-8.10682	1.13397	0.11		ADE (average)	0.00195674	-0.000176497	0.00428367	0.068
Prop. mediated (average)	0.0221424	-0.346524	0.394986	0.896		Prop. mediated (average)	0.0419193	-0.480226	0.473891	0.898		Prop. mediated (average)	0.0485321	-1.23416	1.29161	0.942		Prop. mediated (average)	0.317023	-0.440318	1.06303	0.402
ELC_Intercept_PosteriorthalamicradiationincludeopticradiationR_beta.csv						NVDQ_Intercept_PosteriorthalamicradiationincludeopticradiationR_beta.csv						VDQ_Intercept_PosteriorthalamicradiationincludeopticradiationR_beta.csv						VDQ_Slope_PosteriorthalamicradiationincludeopticradiationR_beta.csv
	Estimate	Lower CI bound	Upper CI bound	P-value			Estimate	Lower CI bound	Upper CI bound	P-value			Estimate	Lower CI bound	Upper CI bound	P-value			Estimate	Lower CI bound	Upper CI bound	P-value
ACME (control)	4.33247	4.30853	4.36006	< 0.0001		ACME (control)	5.1133	5.09276	5.1338	< 0.0001		ACME (control)	4.28402	4.23202	4.33799	< 0.0001		ACME (control)	0.000553436	0.000551608	0.000555314	< 0.0001
ACME (treated)	4.33247	4.30853	4.36006	< 0.0001		ACME (treated)	5.1133	5.09276	5.1338	< 0.0001		ACME (treated)	4.28402	4.23202	4.33799	< 0.0001		ACME (treated)	0.000553436	0.000551608	0.000555314	< 0.0001
ADE (control)	-9.24509	-9.97542	-8.6085	< 0.0001		ADE (control)	-14.881	-16.534	-13.4409	< 0.0001		ADE (control)	-8.1115	-9.68126	-6.59477	< 0.0001		ADE (control)	0.00232187	0.00169263	0.0029687	< 0.0001
ADE (treated)	-9.24509	-9.97542	-8.6085	< 0.0001		ADE (treated)	-14.881	-16.534	-13.4409	< 0.0001		ADE (treated)	-8.1115	-9.68126	-6.59477	< 0.0001		ADE (treated)	0.00232187	0.00169263	0.0029687	< 0.0001
Total effect	-4.91263	-5.62351	-4.29363	< 0.0001		Total effect	-9.76766	-11.4249	-8.33134	< 0.0001		Total effect	-3.82748	-5.35434	-2.3439	< 0.0001		Total effect	0.0028753	0.00224423	0.00352402	< 0.0001
Prop. mediated (control)	-0.882804	-1.00458	-0.774635	< 0.0001		Prop. mediated (control)	-0.524572	-0.613506	-0.44778	< 0.0001		Prop. mediated (control)	-1.12282	-1.81879	-0.808324	< 0.0001		Prop. mediated (control)	0.19256	0.15758	0.245789	< 0.0001
Prop. mediated (treated)	-0.882804	-1.00458	-0.774635	< 0.0001		Prop. mediated (treated)	-0.524572	-0.613506	-0.44778	< 0.0001		Prop. mediated (treated)	-1.12282	-1.81879	-0.808324	< 0.0001		Prop. mediated (treated)	0.19256	0.15758	0.245789	< 0.0001
ACME (average)	4.33247	4.30853	4.36006	< 0.0001		ACME (average)	5.1133	5.09276	5.1338	< 0.0001		ACME (average)	4.28402	4.23202	4.33799	< 0.0001		ACME (average)	0.000553436	0.000551608	0.000555314	< 0.0001
ADE (average)	-9.24509	-9.97542	-8.6085	< 0.0001		ADE (average)	-14.881	-16.534	-13.4409	< 0.0001		ADE (average)	-8.1115	-9.68126	-6.59477	< 0.0001		ADE (average)	0.00232187	0.00169263	0.0029687	< 0.0001
Prop. mediated (average)	-0.882804	-1.00458	-0.774635	< 0.0001		Prop. mediated (average)	-0.524572	-0.613506	-0.44778	< 0.0001		Prop. mediated (average)	-1.12282	-1.81879	-0.808324	< 0.0001		Prop. mediated (average)	0.19256	0.15758	0.245789	< 0.0001
ELC_Intercept_PosteriorthalamicradiationincludeopticradiationR_delta.csv						NVDQ_Intercept_PosteriorthalamicradiationincludeopticradiationR_delta.csv						VDQ_Intercept_PosteriorthalamicradiationincludeopticradiationR_delta.csv						VDQ_Slope_PosteriorthalamicradiationincludeopticradiationR_delta.csv
	Estimate	Lower CI bound	Upper CI bound	P-value			Estimate	Lower CI bound	Upper CI bound	P-value			Estimate	Lower CI bound	Upper CI bound	P-value			Estimate	Lower CI bound	Upper CI bound	P-value
ACME (control)	0.785565	-2.63918	4.34985	0.67		ACME (control)	1.53464	-6.7315	10.1565	0.75		ACME (control)	3.93831	-4.7816	14.3083	0.44		ACME (control)	6.7754e-05	-0.00459605	0.00520288	0.99
ACME (treated)	0.785565	-2.63918	4.34985	0.67		ACME (treated)	1.53464	-6.7315	10.1565	0.75		ACME (treated)	3.93831	-4.7816	14.3083	0.44		ACME (treated)	6.7754e-05	-0.00459605	0.00520288	0.99
ADE (control)	-5.68633	-9.40226	-2.13611	0.004		ADE (control)	-11.3153	-19.7362	-3.07615	0.01		ADE (control)	-7.70821	-18.2632	1.27075	0.12		ADE (control)	0.00279031	-0.00223293	0.00761107	0.246
ADE (treated)	-5.68633	-9.40226	-2.13611	0.004		ADE (treated)	-11.3153	-19.7362	-3.07615	0.01		ADE (treated)	-7.70821	-18.2632	1.27075	0.12		ADE (treated)	0.00279031	-0.00223293	0.00761107	0.246
Total effect	-4.90077	-5.58438	-4.21921	< 0.0001		Total effect	-9.78062	-11.3809	-8.20965	< 0.0001		Total effect	-3.7699	-5.322	-2.30801	< 0.0001		Total effect	0.00285806	0.00217534	0.00350868	< 0.0001
Prop. mediated (control)	-0.164682	-0.863007	0.554458	0.67		Prop. mediated (control)	-0.135463	-1.10876	0.674429	0.75		Prop. mediated (control)	-0.975319	-3.91591	1.43538	0.44		Prop. mediated (control)	0.00556664	-1.56361	1.85287	0.99
Prop. mediated (treated)	-0.164682	-0.863007	0.554458	0.67		Prop. mediated (treated)	-0.135463	-1.10876	0.674429	0.75		Prop. mediated (treated)	-0.975319	-3.91591	1.43538	0.44		Prop. mediated (treated)	0.00556664	-1.56361	1.85287	0.99
ACME (average)	0.785565	-2.63918	4.34985	0.67		ACME (average)	1.53464	-6.7315	10.1565	0.75		ACME (average)	3.93831	-4.7816	14.3083	0.44		ACME (average)	6.7754e-05	-0.00459605	0.00520288	0.99
ADE (average)	-5.68633	-9.40226	-2.13611	0.004		ADE (average)	-11.3153	-19.7362	-3.07615	0.01		ADE (average)	-7.70821	-18.2632	1.27075	0.12		ADE (average)	0.00279031	-0.00223293	0.00761107	0.246
Prop. mediated (average)	-0.164682	-0.863007	0.554458	0.67		Prop. mediated (average)	-0.135463	-1.10876	0.674429	0.75		Prop. mediated (average)	-0.975319	-3.91591	1.43538	0.44		Prop. mediated (average)	0.00556664	-1.56361	1.85287	0.99
ELC_Intercept_PosteriorthalamicradiationincludeopticradiationR_gamma.csv						NVDQ_Intercept_PosteriorthalamicradiationincludeopticradiationR_gamma.csv						VDQ_Intercept_PosteriorthalamicradiationincludeopticradiationR_gamma.csv						VDQ_Slope_PosteriorthalamicradiationincludeopticradiationR_gamma.csv
	Estimate	Lower CI bound	Upper CI bound	P-value			Estimate	Lower CI bound	Upper CI bound	P-value			Estimate	Lower CI bound	Upper CI bound	P-value			Estimate	Lower CI bound	Upper CI bound	P-value
ACME (control)	0.64645	-0.522047	2.06269	0.272		ACME (control)	0.543103	-0.68114	1.85561	0.378		ACME (control)	0.25774	-2.13319	2.78404	0.82		ACME (control)	-0.000379532	-0.000924496	-6.86679e-06	0.048
ACME (treated)	0.64645	-0.522047	2.06269	0.272		ACME (treated)	0.543103	-0.68114	1.85561	0.378		ACME (treated)	0.25774	-2.13319	2.78404	0.82		ACME (treated)	-0.000379532	-0.000924496	-6.86679e-06	0.048
ADE (control)	-5.54385	-7.10945	-4.03776	< 0.0001		ADE (control)	-10.3061	-12.3791	-8.26398	< 0.0001		ADE (control)	-4.02368	-7.17838	-1.16707	0.004		ADE (control)	0.00326874	0.00250218	0.00402178	< 0.0001
ADE (treated)	-5.54385	-7.10945	-4.03776	< 0.0001		ADE (treated)	-10.3061	-12.3791	-8.26398	< 0.0001		ADE (treated)	-4.02368	-7.17838	-1.16707	0.004		ADE (treated)	0.00326874	0.00250218	0.00402178	< 0.0001
Total effect	-4.8974	-5.63272	-4.19907	< 0.0001		Total effect	-9.763	-11.2268	-8.27802	< 0.0001		Total effect	-3.76594	-5.38121	-2.18951	< 0.0001		Total effect	0.00288921	0.00221991	0.00354139	< 0.0001
Prop. mediated (control)	-0.123253	-0.428556	0.110474	0.272		Prop. mediated (control)	-0.0535835	-0.191058	0.0684235	0.378		Prop. mediated (control)	-0.0681115	-0.849794	0.617061	0.82		Prop. mediated (control)	-0.123017	-0.342364	-0.00221194	0.048
Prop. mediated (treated)	-0.123253	-0.428556	0.110474	0.272		Prop. mediated (treated)	-0.0535835	-0.191058	0.0684235	0.378		Prop. mediated (treated)	-0.0681115	-0.849794	0.617061	0.82		Prop. mediated (treated)	-0.123017	-0.342364	-0.00221194	0.048
ACME (average)	0.64645	-0.522047	2.06269	0.272		ACME (average)	0.543103	-0.68114	1.85561	0.378		ACME (average)	0.25774	-2.13319	2.78404	0.82		ACME (average)	-0.000379532	-0.000924496	-6.86679e-06	0.048
ADE (average)	-5.54385	-7.10945	-4.03776	< 0.0001		ADE (average)	-10.3061	-12.3791	-8.26398	< 0.0001		ADE (average)	-4.02368	-7.17838	-1.16707	0.004		ADE (average)	0.00326874	0.00250218	0.00402178	< 0.0001
Prop. mediated (average)	-0.123253	-0.428556	0.110474	0.272		Prop. mediated (average)	-0.0535835	-0.191058	0.0684235	0.378		Prop. mediated (average)	-0.0681115	-0.849794	0.617061	0.82		Prop. mediated (average)	-0.123017	-0.342364	-0.00221194	0.048
ELC_Intercept_Putamen_alpha.csv						NVDQ_Intercept_Putamen_alpha.csv						VDQ_Intercept_Putamen_alpha.csv						VDQ_Slope_Putamen_alpha.csv
	Estimate	Lower CI bound	Upper CI bound	P-value			Estimate	Lower CI bound	Upper CI bound	P-value			Estimate	Lower CI bound	Upper CI bound	P-value			Estimate	Lower CI bound	Upper CI bound	P-value
ACME (control)	-0.0342489	-0.0344737	-0.0340127	< 0.0001		ACME (control)	-0.0405863	-0.0407748	-0.0404123	< 0.0001		ACME (control)	-0.033815	-0.0342734	-0.0333297	< 0.0001		ACME (control)	-4.23112e-06	-4.24322e-06	-4.21931e-06	< 0.0001
ACME (treated)	-0.0342489	-0.0344737	-0.0340127	< 0.0001		ACME (treated)	-0.0405863	-0.0407748	-0.0404123	< 0.0001		ACME (treated)	-0.033815	-0.0342734	-0.0333297	< 0.0001		ACME (treated)	-4.23112e-06	-4.24322e-06	-4.21931e-06	< 0.0001
ADE (control)	-4.86713	-5.55043	-4.17142	< 0.0001		ADE (control)	-9.71282	-11.3998	-8.24349	< 0.0001		ADE (control)	-3.73958	-5.24906	-2.2372	< 0.0001		ADE (control)	0.0028942	0.00223175	0.00354058	< 0.0001
ADE (treated)	-4.86713	-5.55043	-4.17142	< 0.0001		ADE (treated)	-9.71282	-11.3998	-8.24349	< 0.0001		ADE (treated)	-3.73958	-5.24906	-2.2372	< 0.0001		ADE (treated)	0.0028942	0.00223175	0.00354058	< 0.0001
Total effect	-4.90138	-5.58498	-4.20543	< 0.0001		Total effect	-9.75341	-11.4404	-8.28403	< 0.0001		Total effect	-3.7734	-5.28314	-2.27038	< 0.0001		Total effect	0.00288997	0.00222751	0.00353636	< 0.0001
Prop. mediated (control)	0.00697502	0.00617038	0.00808595	< 0.0001		Prop. mediated (control)	0.00416873	0.00355752	0.0048997	< 0.0001		Prop. mediated (control)	0.00892746	0.00648089	0.0146975	< 0.0001		Prop. mediated (control)	-0.00146359	-0.00190492	-0.00119312	< 0.0001
Prop. mediated (treated)	0.00697502	0.00617038	0.00808595	< 0.0001		Prop. mediated (treated)	0.00416873	0.00355752	0.0048997	< 0.0001		Prop. mediated (treated)	0.00892746	0.00648089	0.0146975	< 0.0001		Prop. mediated (treated)	-0.00146359	-0.00190492	-0.00119312	< 0.0001
ACME (average)	-0.0342489	-0.0344737	-0.0340127	< 0.0001		ACME (average)	-0.0405863	-0.0407748	-0.0404123	< 0.0001		ACME (average)	-0.033815	-0.0342734	-0.0333297	< 0.0001		ACME (average)	-4.23112e-06	-4.24322e-06	-4.21931e-06	< 0.0001
ADE (average)	-4.86713	-5.55043	-4.17142	< 0.0001		ADE (average)	-9.71282	-11.3998	-8.24349	< 0.0001		ADE (average)	-3.73958	-5.24906	-2.2372	< 0.0001		ADE (average)	0.0028942	0.00223175	0.00354058	< 0.0001
Prop. mediated (average)	0.00697502	0.00617038	0.00808595	< 0.0001		Prop. mediated (average)	0.00416873	0.00355752	0.0048997	< 0.0001		Prop. mediated (average)	0.00892746	0.00648089	0.0146975	< 0.0001		Prop. mediated (average)	-0.00146359	-0.00190492	-0.00119312	< 0.0001
ELC_Intercept_Putamen_beta.csv						NVDQ_Intercept_Putamen_beta.csv						VDQ_Intercept_Putamen_beta.csv						VDQ_Slope_Putamen_beta.csv
	Estimate	Lower CI bound	Upper CI bound	P-value			Estimate	Lower CI bound	Upper CI bound	P-value			Estimate	Lower CI bound	Upper CI bound	P-value			Estimate	Lower CI bound	Upper CI bound	P-value
ACME (control)	0.739026	0.734248	0.743962	< 0.0001		ACME (control)	0.873855	0.870303	0.877866	< 0.0001		ACME (control)	0.730162	0.721004	0.739606	< 0.0001		ACME (control)	9.30052e-05	9.29441e-05	9.3065e-05	< 0.0001
ACME (treated)	0.739026	0.734248	0.743962	< 0.0001		ACME (treated)	0.873855	0.870303	0.877866	< 0.0001		ACME (treated)	0.730162	0.721004	0.739606	< 0.0001		ACME (treated)	9.30052e-05	9.29441e-05	9.3065e-05	< 0.0001
ADE (control)	-5.64373	-6.353	-4.89777	< 0.0001		ADE (control)	-10.61	-12.1599	-8.94348	< 0.0001		ADE (control)	-4.53483	-6.14045	-2.97791	< 0.0001		ADE (control)	0.00277941	0.00211184	0.00343175	< 0.0001
ADE (treated)	-5.64373	-6.353	-4.89777	< 0.0001		ADE (treated)	-10.61	-12.1599	-8.94348	< 0.0001		ADE (treated)	-4.53483	-6.14045	-2.97791	< 0.0001		ADE (treated)	0.00277941	0.00211184	0.00343175	< 0.0001
Total effect	-4.9047	-5.61003	-4.16258	< 0.0001		Total effect	-9.73618	-11.2857	-8.07343	< 0.0001		Total effect	-3.80467	-5.40068	-2.25171	< 0.0001		Total effect	0.00287241	0.00220479	0.00352482	< 0.0001
Prop. mediated (control)	-0.150688	-0.17662	-0.132552	< 0.0001		Prop. mediated (control)	-0.0899888	-0.107911	-0.07746	< 0.0001		Prop. mediated (control)	-0.191047	-0.322512	-0.136932	< 0.0001		Prop. mediated (control)	0.0324466	0.0264028	0.0421556	< 0.0001
Prop. mediated (treated)	-0.150688	-0.17662	-0.132552	< 0.0001		Prop. mediated (treated)	-0.0899888	-0.107911	-0.07746	< 0.0001		Prop. mediated (treated)	-0.191047	-0.322512	-0.136932	< 0.0001		Prop. mediated (treated)	0.0324466	0.0264028	0.0421556	< 0.0001
ACME (average)	0.739026	0.734248	0.743962	< 0.0001		ACME (average)	0.873855	0.870303	0.877866	< 0.0001		ACME (average)	0.730162	0.721004	0.739606	< 0.0001		ACME (average)	9.30052e-05	9.29441e-05	9.3065e-05	< 0.0001
ADE (average)	-5.64373	-6.353	-4.89777	< 0.0001		ADE (average)	-10.61	-12.1599	-8.94348	< 0.0001		ADE (average)	-4.53483	-6.14045	-2.97791	< 0.0001		ADE (average)	0.00277941	0.00211184	0.00343175	< 0.0001
Prop. mediated (average)	-0.150688	-0.17662	-0.132552	< 0.0001		Prop. mediated (average)	-0.0899888	-0.107911	-0.07746	< 0.0001		Prop. mediated (average)	-0.191047	-0.322512	-0.136932	< 0.0001		Prop. mediated (average)	0.0324466	0.0264028	0.0421556	< 0.0001
ELC_Intercept_Putamen_delta.csv						NVDQ_Intercept_Putamen_delta.csv						VDQ_Intercept_Putamen_delta.csv						VDQ_Slope_Putamen_delta.csv
	Estimate	Lower CI bound	Upper CI bound	P-value			Estimate	Lower CI bound	Upper CI bound	P-value			Estimate	Lower CI bound	Upper CI bound	P-value			Estimate	Lower CI bound	Upper CI bound	P-value
ACME (control)	-12.9963	-25.3563	-3.62177	0.004		ACME (control)	-11.6774	-21.0886	-2.94854	0.016		ACME (control)	-27.5911	-57.8707	-2.77141	0.026		ACME (control)	1.52989e-19	-7.20895e-17	6.80276e-17	0.938
ACME (treated)	-12.9963	-25.3563	-3.62177	0.004		ACME (treated)	-11.6774	-21.0886	-2.94854	0.016		ACME (treated)	-27.5911	-57.8707	-2.77141	0.026		ACME (treated)	1.46844e-19	-7.20885e-17	6.80276e-17	0.938
ADE (control)	8.07588	-1.30304	20.1958	0.102		ADE (control)	1.8963	-6.54085	10.8741	0.704		ADE (control)	23.7709	-0.962462	53.8855	0.06		ADE (control)	0.00287023	0.00222141	0.00353828	< 0.0001
ADE (treated)	8.07588	-1.30304	20.1958	0.102		ADE (treated)	1.8963	-6.54085	10.8741	0.704		ADE (treated)	23.7709	-0.962462	53.8855	0.06		ADE (treated)	0.00287023	0.00222141	0.00353828	< 0.0001
Total effect	-4.92041	-5.59154	-4.25685	< 0.0001		Total effect	-9.78107	-11.217	-8.20486	< 0.0001		Total effect	-3.82026	-5.35223	-2.37973	< 0.0001		Total effect	0.00287023	0.00222141	0.00353828	< 0.0001
Prop. mediated (control)	2.52754	0.73422	5.08079	0.004		Prop. mediated (control)	1.18029	0.319033	2.17058	0.016		Prop. mediated (control)	6.92339	0.801046	17.4119	0.026		Prop. mediated (control)	< 0.0001	-2.58372e-14	2.3063e-14	0.938
Prop. mediated (treated)	2.52754	0.73422	5.08079	0.004		Prop. mediated (treated)	1.18029	0.319033	2.17058	0.016		Prop. mediated (treated)	6.92339	0.801046	17.4119	0.026		Prop. mediated (treated)	< 0.0001	-2.58471e-14	2.3063e-14	0.938
ACME (average)	-12.9963	-25.3563	-3.62177	0.004		ACME (average)	-11.6774	-21.0886	-2.94854	0.016		ACME (average)	-27.5911	-57.8707	-2.77141	0.026		ACME (average)	1.49916e-19	-7.2089e-17	6.80276e-17	0.938
ADE (average)	8.07588	-1.30304	20.1958	0.102		ADE (average)	1.8963	-6.54085	10.8741	0.704		ADE (average)	23.7709	-0.962462	53.8855	0.06		ADE (average)	0.00287023	0.00222141	0.00353828	< 0.0001
Prop. mediated (average)	2.52754	0.73422	5.08079	0.004		Prop. mediated (average)	1.18029	0.319033	2.17058	0.016		Prop. mediated (average)	6.92339	0.801046	17.4119	0.026		Prop. mediated (average)	< 0.0001	-2.58421e-14	2.3063e-14	0.938
ELC_Intercept_Putamen_gamma.csv						NVDQ_Intercept_Putamen_gamma.csv						VDQ_Intercept_Putamen_gamma.csv						VDQ_Slope_Putamen_gamma.csv
	Estimate	Lower CI bound	Upper CI bound	P-value			Estimate	Lower CI bound	Upper CI bound	P-value			Estimate	Lower CI bound	Upper CI bound	P-value			Estimate	Lower CI bound	Upper CI bound	P-value
ACME (control)	8.18152e-05	8.12718e-05	8.23106e-05	< 0.0001		ACME (control)	9.67022e-05	9.62969e-05	9.70869e-05	< 0.0001		ACME (control)	8.08578e-05	7.9687e-05	8.19107e-05	< 0.0001		ACME (control)	1.03222e-08	1.031e-08	1.03347e-08	< 0.0001
ACME (treated)	8.18152e-05	8.12718e-05	8.23106e-05	< 0.0001		ACME (treated)	9.67022e-05	9.62969e-05	9.70869e-05	< 0.0001		ACME (treated)	8.08578e-05	7.9687e-05	8.19107e-05	< 0.0001		ACME (treated)	1.03222e-08	1.031e-08	1.03347e-08	< 0.0001
ADE (control)	-4.91499	-5.58523	-4.19566	< 0.0001		ADE (control)	-9.75131	-11.3706	-8.14819	< 0.0001		ADE (control)	-3.82835	-5.42755	-2.2459	< 0.0001		ADE (control)	0.00285897	0.00218337	0.00355205	< 0.0001
ADE (treated)	-4.91499	-5.58523	-4.19566	< 0.0001		ADE (treated)	-9.75131	-11.3706	-8.14819	< 0.0001		ADE (treated)	-3.82835	-5.42755	-2.2459	< 0.0001		ADE (treated)	0.00285897	0.00218337	0.00355205	< 0.0001
Total effect	-4.91491	-5.58515	-4.19557	< 0.0001		Total effect	-9.75122	-11.3705	-8.14809	< 0.0001		Total effect	-3.82827	-5.42746	-2.24582	< 0.0001		Total effect	0.00285898	0.00218338	0.00355206	< 0.0001
Prop. mediated (control)	-1.66003e-05	-1.93713e-05	-1.4728e-05	< 0.0001		Prop. mediated (control)	-9.91849e-06	-1.18441e-05	-8.52227e-06	< 0.0001		Prop. mediated (control)	-2.09485e-05	-3.5843e-05	-1.50105e-05	< 0.0001		Prop. mediated (control)	3.60919e-06	2.9095e-06	4.72205e-06	< 0.0001
Prop. mediated (treated)	-1.66003e-05	-1.93713e-05	-1.4728e-05	< 0.0001		Prop. mediated (treated)	-9.91849e-06	-1.18441e-05	-8.52227e-06	< 0.0001		Prop. mediated (treated)	-2.09485e-05	-3.5843e-05	-1.50105e-05	< 0.0001		Prop. mediated (treated)	3.60919e-06	2.9095e-06	4.72205e-06	< 0.0001
ACME (average)	8.18152e-05	8.12718e-05	8.23106e-05	< 0.0001		ACME (average)	9.67022e-05	9.62969e-05	9.70869e-05	< 0.0001		ACME (average)	8.08578e-05	7.9687e-05	8.19107e-05	< 0.0001		ACME (average)	1.03222e-08	1.031e-08	1.03347e-08	< 0.0001
ADE (average)	-4.91499	-5.58523	-4.19566	< 0.0001		ADE (average)	-9.75131	-11.3706	-8.14819	< 0.0001		ADE (average)	-3.82835	-5.42755	-2.2459	< 0.0001		ADE (average)	0.00285897	0.00218337	0.00355205	< 0.0001
Prop. mediated (average)	-1.66003e-05	-1.93713e-05	-1.4728e-05	< 0.0001		Prop. mediated (average)	-9.91849e-06	-1.18441e-05	-8.52227e-06	< 0.0001		Prop. mediated (average)	-2.09485e-05	-3.5843e-05	-1.50105e-05	< 0.0001		Prop. mediated (average)	3.60919e-06	2.9095e-06	4.72205e-06	< 0.0001
ELC_Intercept_RetrolenticularpartofinternalcapsuleL_alpha.csv						NVDQ_Intercept_RetrolenticularpartofinternalcapsuleL_alpha.csv						VDQ_Intercept_RetrolenticularpartofinternalcapsuleL_alpha.csv						VDQ_Slope_RetrolenticularpartofinternalcapsuleL_alpha.csv
	Estimate	Lower CI bound	Upper CI bound	P-value			Estimate	Lower CI bound	Upper CI bound	P-value			Estimate	Lower CI bound	Upper CI bound	P-value			Estimate	Lower CI bound	Upper CI bound	P-value
ACME (control)	-0.504786	-2.07059	1.12212	0.562		ACME (control)	-1.12613	-3.68817	1.33784	0.404		ACME (control)	-0.682523	-4.93867	3.29014	0.768		ACME (control)	0.000657424	-0.000175601	0.00162101	0.146
ACME (treated)	-0.504786	-2.07059	1.12212	0.562		ACME (treated)	-1.12613	-3.68817	1.33784	0.404		ACME (treated)	-0.682523	-4.93867	3.29014	0.768		ACME (treated)	0.000657424	-0.000175601	0.00162101	0.146
ADE (control)	-4.41937	-6.1487	-2.59402	< 0.0001		ADE (control)	-8.66796	-11.8891	-5.72724	< 0.0001		ADE (control)	-3.14858	-7.37264	1.40231	0.172		ADE (control)	0.00221408	0.00116978	0.00319046	< 0.0001
ADE (treated)	-4.41937	-6.1487	-2.59402	< 0.0001		ADE (treated)	-8.66796	-11.8891	-5.72724	< 0.0001		ADE (treated)	-3.14858	-7.37264	1.40231	0.172		ADE (treated)	0.00221408	0.00116978	0.00319046	< 0.0001
Total effect	-4.92415	-5.56138	-4.25744	< 0.0001		Total effect	-9.79409	-11.3885	-8.27799	< 0.0001		Total effect	-3.8311	-5.35457	-2.22453	< 0.0001		Total effect	0.00287151	0.00217688	0.00359584	< 0.0001
Prop. mediated (control)	0.0909496	-0.220575	0.432134	0.562		Prop. mediated (control)	0.117293	-0.134073	0.38741	0.404		Prop. mediated (control)	0.159272	-0.903621	1.46179	0.768		Prop. mediated (control)	0.221567	-0.0763065	0.569793	0.146
Prop. mediated (treated)	0.0909496	-0.220575	0.432134	0.562		Prop. mediated (treated)	0.117293	-0.134073	0.38741	0.404		Prop. mediated (treated)	0.159272	-0.903621	1.46179	0.768		Prop. mediated (treated)	0.221567	-0.0763065	0.569793	0.146
ACME (average)	-0.504786	-2.07059	1.12212	0.562		ACME (average)	-1.12613	-3.68817	1.33784	0.404		ACME (average)	-0.682523	-4.93867	3.29014	0.768		ACME (average)	0.000657424	-0.000175601	0.00162101	0.146
ADE (average)	-4.41937	-6.1487	-2.59402	< 0.0001		ADE (average)	-8.66796	-11.8891	-5.72724	< 0.0001		ADE (average)	-3.14858	-7.37264	1.40231	0.172		ADE (average)	0.00221408	0.00116978	0.00319046	< 0.0001
Prop. mediated (average)	0.0909496	-0.220575	0.432134	0.562		Prop. mediated (average)	0.117293	-0.134073	0.38741	0.404		Prop. mediated (average)	0.159272	-0.903621	1.46179	0.768		Prop. mediated (average)	0.221567	-0.0763065	0.569793	0.146
ELC_Intercept_RetrolenticularpartofinternalcapsuleL_beta.csv						NVDQ_Intercept_RetrolenticularpartofinternalcapsuleL_beta.csv						VDQ_Intercept_RetrolenticularpartofinternalcapsuleL_beta.csv						VDQ_Slope_RetrolenticularpartofinternalcapsuleL_beta.csv
	Estimate	Lower CI bound	Upper CI bound	P-value			Estimate	Lower CI bound	Upper CI bound	P-value			Estimate	Lower CI bound	Upper CI bound	P-value			Estimate	Lower CI bound	Upper CI bound	P-value
ACME (control)	4.13884	4.11547	4.16094	< 0.0001		ACME (control)	4.88415	4.86375	4.90291	< 0.0001		ACME (control)	4.09192	4.04364	4.1405	< 0.0001		ACME (control)	0.000529748	0.000527857	0.000531761	< 0.0001
ACME (treated)	4.13884	4.11547	4.16094	< 0.0001		ACME (treated)	4.88415	4.86375	4.90291	< 0.0001		ACME (treated)	4.09192	4.04364	4.1405	< 0.0001		ACME (treated)	0.000529748	0.000527857	0.000531761	< 0.0001
ADE (control)	-9.03802	-9.69585	-8.40409	< 0.0001		ADE (control)	-14.6116	-16.0857	-13.1502	< 0.0001		ADE (control)	-7.86887	-9.36517	-6.45935	< 0.0001		ADE (control)	0.0023571	0.00174057	0.00301369	< 0.0001
ADE (treated)	-9.03802	-9.69585	-8.40409	< 0.0001		ADE (treated)	-14.6116	-16.0857	-13.1502	< 0.0001		ADE (treated)	-7.86887	-9.36517	-6.45935	< 0.0001		ADE (treated)	0.0023571	0.00174057	0.00301369	< 0.0001
Total effect	-4.89918	-5.53809	-4.29238	< 0.0001		Total effect	-9.72748	-11.2055	-8.26661	< 0.0001		Total effect	-3.77695	-5.21997	-2.40434	< 0.0001		Total effect	0.00288685	0.00226842	0.00354545	< 0.0001
Prop. mediated (control)	-0.842977	-0.958867	-0.750707	< 0.0001		Prop. mediated (control)	-0.503109	-0.590737	-0.434763	< 0.0001		Prop. mediated (control)	-1.08716	-1.69293	-0.792348	< 0.0001		Prop. mediated (control)	0.184232	0.149984	0.232698	< 0.0001
Prop. mediated (treated)	-0.842977	-0.958867	-0.750707	< 0.0001		Prop. mediated (treated)	-0.503109	-0.590737	-0.434763	< 0.0001		Prop. mediated (treated)	-1.08716	-1.69293	-0.792348	< 0.0001		Prop. mediated (treated)	0.184232	0.149984	0.232698	< 0.0001
ACME (average)	4.13884	4.11547	4.16094	< 0.0001		ACME (average)	4.88415	4.86375	4.90291	< 0.0001		ACME (average)	4.09192	4.04364	4.1405	< 0.0001		ACME (average)	0.000529748	0.000527857	0.000531761	< 0.0001
ADE (average)	-9.03802	-9.69585	-8.40409	< 0.0001		ADE (average)	-14.6116	-16.0857	-13.1502	< 0.0001		ADE (average)	-7.86887	-9.36517	-6.45935	< 0.0001		ADE (average)	0.0023571	0.00174057	0.00301369	< 0.0001
Prop. mediated (average)	-0.842977	-0.958867	-0.750707	< 0.0001		Prop. mediated (average)	-0.503109	-0.590737	-0.434763	< 0.0001		Prop. mediated (average)	-1.08716	-1.69293	-0.792348	< 0.0001		Prop. mediated (average)	0.184232	0.149984	0.232698	< 0.0001
ELC_Intercept_RetrolenticularpartofinternalcapsuleL_delta.csv						NVDQ_Intercept_RetrolenticularpartofinternalcapsuleL_delta.csv						VDQ_Intercept_RetrolenticularpartofinternalcapsuleL_delta.csv						VDQ_Slope_RetrolenticularpartofinternalcapsuleL_delta.csv
	Estimate	Lower CI bound	Upper CI bound	P-value			Estimate	Lower CI bound	Upper CI bound	P-value			Estimate	Lower CI bound	Upper CI bound	P-value			Estimate	Lower CI bound	Upper CI bound	P-value
ACME (control)	1.12849e-06	1.11826e-06	1.13923e-06	< 0.0001		ACME (control)	1.23493e-06	1.19514e-06	1.27097e-06	< 0.0001		ACME (control)	1.14178e-06	1.11488e-06	1.17104e-06	< 0.0001		ACME (control)	2.30419e-10	2.12734e-10	2.47844e-10	< 0.0001
ACME (treated)	1.12849e-06	1.11826e-06	1.13923e-06	< 0.0001		ACME (treated)	1.23493e-06	1.19514e-06	1.27097e-06	< 0.0001		ACME (treated)	1.14178e-06	1.11488e-06	1.17104e-06	< 0.0001		ACME (treated)	2.30419e-10	2.12734e-10	2.47844e-10	< 0.0001
ADE (control)	-4.89831	-5.59059	-4.21568	< 0.0001		ADE (control)	-9.72951	-11.3491	-8.26203	< 0.0001		ADE (control)	-3.77983	-5.38152	-2.17753	< 0.0001		ADE (control)	0.0028829	0.0021871	0.00356842	< 0.0001
ADE (treated)	-4.89831	-5.59059	-4.21568	< 0.0001		ADE (treated)	-9.72951	-11.3491	-8.26203	< 0.0001		ADE (treated)	-3.77983	-5.38152	-2.17753	< 0.0001		ADE (treated)	0.0028829	0.0021871	0.00356842	< 0.0001
Total effect	-4.89831	-5.59059	-4.21568	< 0.0001		Total effect	-9.72951	-11.3491	-8.26203	< 0.0001		Total effect	-3.77983	-5.38152	-2.17752	< 0.0001		Total effect	0.0028829	0.0021871	0.00356842	< 0.0001
Prop. mediated (control)	-2.30453e-07	-2.70163e-07	-2.00132e-07	< 0.0001		Prop. mediated (control)	-1.27459e-07	-1.54046e-07	-1.05309e-07	< 0.0001		Prop. mediated (control)	-3.01404e-07	-5.33678e-07	-2.07587e-07	< 0.0001		Prop. mediated (control)	8.00811e-08	6.94548e-08	9.72674e-08	< 0.0001
Prop. mediated (treated)	-2.30453e-07	-2.70163e-07	-2.00132e-07	< 0.0001		Prop. mediated (treated)	-1.27459e-07	-1.54046e-07	-1.05309e-07	< 0.0001		Prop. mediated (treated)	-3.01404e-07	-5.33678e-07	-2.07587e-07	< 0.0001		Prop. mediated (treated)	8.00811e-08	6.94548e-08	9.72674e-08	< 0.0001
ACME (average)	1.12849e-06	1.11826e-06	1.13923e-06	< 0.0001		ACME (average)	1.23493e-06	1.19514e-06	1.27097e-06	< 0.0001		ACME (average)	1.14178e-06	1.11488e-06	1.17104e-06	< 0.0001		ACME (average)	2.30419e-10	2.12734e-10	2.47844e-10	< 0.0001
ADE (average)	-4.89831	-5.59059	-4.21568	< 0.0001		ADE (average)	-9.72951	-11.3491	-8.26203	< 0.0001		ADE (average)	-3.77983	-5.38152	-2.17753	< 0.0001		ADE (average)	0.0028829	0.0021871	0.00356842	< 0.0001
Prop. mediated (average)	-2.30453e-07	-2.70163e-07	-2.00132e-07	< 0.0001		Prop. mediated (average)	-1.27459e-07	-1.54046e-07	-1.05309e-07	< 0.0001		Prop. mediated (average)	-3.01404e-07	-5.33678e-07	-2.07587e-07	< 0.0001		Prop. mediated (average)	8.00811e-08	6.94548e-08	9.72674e-08	< 0.0001
ELC_Intercept_RetrolenticularpartofinternalcapsuleL_gamma.csv						NVDQ_Intercept_RetrolenticularpartofinternalcapsuleL_gamma.csv						VDQ_Intercept_RetrolenticularpartofinternalcapsuleL_gamma.csv						VDQ_Slope_RetrolenticularpartofinternalcapsuleL_gamma.csv
	Estimate	Lower CI bound	Upper CI bound	P-value			Estimate	Lower CI bound	Upper CI bound	P-value			Estimate	Lower CI bound	Upper CI bound	P-value			Estimate	Lower CI bound	Upper CI bound	P-value
ACME (control)	0.28641	-0.791319	1.39644	0.596		ACME (control)	0.0516333	-0.94507	0.965584	0.91		ACME (control)	0.455628	-2.16833	2.85963	0.66		ACME (control)	-8.39605e-05	-0.000207866	-1.73403e-05	0.01
ACME (treated)	0.28641	-0.791319	1.39644	0.596		ACME (treated)	0.0516333	-0.94507	0.965584	0.91		ACME (treated)	0.455628	-2.16833	2.85963	0.66		ACME (treated)	-8.39605e-05	-0.000207866	-1.73403e-05	0.01
ADE (control)	-5.1916	-6.68217	-3.85736	< 0.0001		ADE (control)	-9.79776	-11.6056	-7.94809	< 0.0001		ADE (control)	-4.24029	-6.98742	-1.25044	0.008		ADE (control)	0.00295237	0.00227683	0.00361611	< 0.0001
ADE (treated)	-5.1916	-6.68217	-3.85736	< 0.0001		ADE (treated)	-9.79776	-11.6056	-7.94809	< 0.0001		ADE (treated)	-4.24029	-6.98742	-1.25044	0.008		ADE (treated)	0.00295237	0.00227683	0.00361611	< 0.0001
Total effect	-4.90519	-5.5844	-4.24293	< 0.0001		Total effect	-9.74613	-11.3813	-8.24925	< 0.0001		Total effect	-3.78466	-5.40048	-2.27735	< 0.0001		Total effect	0.00286841	0.00219746	0.0035381	< 0.0001
Prop. mediated (control)	-0.0564319	-0.294346	0.17212	0.596		Prop. mediated (control)	-0.00622741	-0.099663	0.0981205	0.91		Prop. mediated (control)	-0.137468	-0.792868	0.584062	0.66		Prop. mediated (control)	-0.0257477	-0.0724134	-0.00632548	0.01
Prop. mediated (treated)	-0.0564319	-0.294346	0.17212	0.596		Prop. mediated (treated)	-0.00622741	-0.099663	0.0981205	0.91		Prop. mediated (treated)	-0.137468	-0.792868	0.584062	0.66		Prop. mediated (treated)	-0.0257477	-0.0724134	-0.00632548	0.01
ACME (average)	0.28641	-0.791319	1.39644	0.596		ACME (average)	0.0516333	-0.94507	0.965584	0.91		ACME (average)	0.455628	-2.16833	2.85963	0.66		ACME (average)	-8.39605e-05	-0.000207866	-1.73403e-05	0.01
ADE (average)	-5.1916	-6.68217	-3.85736	< 0.0001		ADE (average)	-9.79776	-11.6056	-7.94809	< 0.0001		ADE (average)	-4.24029	-6.98742	-1.25044	0.008		ADE (average)	0.00295237	0.00227683	0.00361611	< 0.0001
Prop. mediated (average)	-0.0564319	-0.294346	0.17212	0.596		Prop. mediated (average)	-0.00622741	-0.099663	0.0981205	0.91		Prop. mediated (average)	-0.137468	-0.792868	0.584062	0.66		Prop. mediated (average)	-0.0257477	-0.0724134	-0.00632548	0.01
ELC_Intercept_RetrolenticularpartofinternalcapsuleR_alpha.csv						NVDQ_Intercept_RetrolenticularpartofinternalcapsuleR_alpha.csv						VDQ_Intercept_RetrolenticularpartofinternalcapsuleR_alpha.csv						VDQ_Slope_RetrolenticularpartofinternalcapsuleR_alpha.csv
	Estimate	Lower CI bound	Upper CI bound	P-value			Estimate	Lower CI bound	Upper CI bound	P-value			Estimate	Lower CI bound	Upper CI bound	P-value			Estimate	Lower CI bound	Upper CI bound	P-value
ACME (control)	-0.511581	-1.97901	0.854149	0.502		ACME (control)	-0.658822	-3.34966	2.45499	0.622		ACME (control)	-0.495374	-4.06703	2.99925	0.772		ACME (control)	0.000506811	-0.00060367	0.00173191	0.4
ACME (treated)	-0.511581	-1.97901	0.854149	0.502		ACME (treated)	-0.658822	-3.34966	2.45499	0.622		ACME (treated)	-0.495374	-4.06703	2.99925	0.772		ACME (treated)	0.000506811	-0.00060367	0.00173191	0.4
ADE (control)	-4.39285	-5.8263	-2.86625	< 0.0001		ADE (control)	-9.09099	-12.7112	-6.02943	< 0.0001		ADE (control)	-3.30987	-6.8465	0.459874	0.084		ADE (control)	0.00237106	0.00111678	0.00360801	< 0.0001
ADE (treated)	-4.39285	-5.8263	-2.86625	< 0.0001		ADE (treated)	-9.09099	-12.7112	-6.02943	< 0.0001		ADE (treated)	-3.30987	-6.8465	0.459874	0.084		ADE (treated)	0.00237106	0.00111678	0.00360801	< 0.0001
Total effect	-4.90443	-5.59459	-4.21727	< 0.0001		Total effect	-9.74981	-11.4109	-8.14174	< 0.0001		Total effect	-3.80524	-5.40676	-2.19406	< 0.0001		Total effect	0.00287787	0.00221818	0.00357694	< 0.0001
Prop. mediated (control)	0.101968	-0.176719	0.39723	0.502		Prop. mediated (control)	0.0742302	-0.23693	0.343924	0.622		Prop. mediated (control)	0.116504	-0.885528	1.1268	0.772		Prop. mediated (control)	0.178531	-0.213884	0.58239	0.4
Prop. mediated (treated)	0.101968	-0.176719	0.39723	0.502		Prop. mediated (treated)	0.0742302	-0.23693	0.343924	0.622		Prop. mediated (treated)	0.116504	-0.885528	1.1268	0.772		Prop. mediated (treated)	0.178531	-0.213884	0.58239	0.4
ACME (average)	-0.511581	-1.97901	0.854149	0.502		ACME (average)	-0.658822	-3.34966	2.45499	0.622		ACME (average)	-0.495374	-4.06703	2.99925	0.772		ACME (average)	0.000506811	-0.00060367	0.00173191	0.4
ADE (average)	-4.39285	-5.8263	-2.86625	< 0.0001		ADE (average)	-9.09099	-12.7112	-6.02943	< 0.0001		ADE (average)	-3.30987	-6.8465	0.459874	0.084		ADE (average)	0.00237106	0.00111678	0.00360801	< 0.0001
Prop. mediated (average)	0.101968	-0.176719	0.39723	0.502		Prop. mediated (average)	0.0742302	-0.23693	0.343924	0.622		Prop. mediated (average)	0.116504	-0.885528	1.1268	0.772		Prop. mediated (average)	0.178531	-0.213884	0.58239	0.4
ELC_Intercept_RetrolenticularpartofinternalcapsuleR_beta.csv						NVDQ_Intercept_RetrolenticularpartofinternalcapsuleR_beta.csv						VDQ_Intercept_RetrolenticularpartofinternalcapsuleR_beta.csv						VDQ_Slope_RetrolenticularpartofinternalcapsuleR_beta.csv
	Estimate	Lower CI bound	Upper CI bound	P-value			Estimate	Lower CI bound	Upper CI bound	P-value			Estimate	Lower CI bound	Upper CI bound	P-value			Estimate	Lower CI bound	Upper CI bound	P-value
ACME (control)	6.11851	6.08466	6.15083	< 0.0001		ACME (control)	7.21113	7.18207	7.23825	< 0.0001		ACME (control)	6.05189	5.97921	6.11945	< 0.0001		ACME (control)	0.000790615	0.000786104	0.000794983	< 0.0001
ACME (treated)	6.11851	6.08466	6.15083	< 0.0001		ACME (treated)	7.21113	7.18207	7.23825	< 0.0001		ACME (treated)	6.05189	5.97921	6.11945	< 0.0001		ACME (treated)	0.000790615	0.000786104	0.000794983	< 0.0001
ADE (control)	-11.026	-11.6959	-10.3483	< 0.0001		ADE (control)	-16.9868	-18.6136	-15.4541	< 0.0001		ADE (control)	-9.85402	-11.4546	-8.3633	< 0.0001		ADE (control)	0.00208788	0.00141581	0.0027387	< 0.0001
ADE (treated)	-11.026	-11.6959	-10.3483	< 0.0001		ADE (treated)	-16.9868	-18.6136	-15.4541	< 0.0001		ADE (treated)	-9.85402	-11.4546	-8.3633	< 0.0001		ADE (treated)	0.00208788	0.00141581	0.0027387	< 0.0001
Total effect	-4.90747	-5.54831	-4.2645	< 0.0001		Total effect	-9.77569	-11.4027	-8.23078	< 0.0001		Total effect	-3.80213	-5.34614	-2.37808	< 0.0001		Total effect	0.0028785	0.00220192	0.00353368	< 0.0001
Prop. mediated (control)	-1.24847	-1.42996	-1.10776	< 0.0001		Prop. mediated (control)	-0.736457	-0.875585	-0.633085	< 0.0001		Prop. mediated (control)	-1.59588	-2.51733	-1.14262	< 0.0001		Prop. mediated (control)	0.274401	0.224973	0.357009	< 0.0001
Prop. mediated (treated)	-1.24847	-1.42996	-1.10776	< 0.0001		Prop. mediated (treated)	-0.736457	-0.875585	-0.633085	< 0.0001		Prop. mediated (treated)	-1.59588	-2.51733	-1.14262	< 0.0001		Prop. mediated (treated)	0.274401	0.224973	0.357009	< 0.0001
ACME (average)	6.11851	6.08466	6.15083	< 0.0001		ACME (average)	7.21113	7.18207	7.23825	< 0.0001		ACME (average)	6.05189	5.97921	6.11945	< 0.0001		ACME (average)	0.000790615	0.000786104	0.000794983	< 0.0001
ADE (average)	-11.026	-11.6959	-10.3483	< 0.0001		ADE (average)	-16.9868	-18.6136	-15.4541	< 0.0001		ADE (average)	-9.85402	-11.4546	-8.3633	< 0.0001		ADE (average)	0.00208788	0.00141581	0.0027387	< 0.0001
Prop. mediated (average)	-1.24847	-1.42996	-1.10776	< 0.0001		Prop. mediated (average)	-0.736457	-0.875585	-0.633085	< 0.0001		Prop. mediated (average)	-1.59588	-2.51733	-1.14262	< 0.0001		Prop. mediated (average)	0.274401	0.224973	0.357009	< 0.0001
ELC_Intercept_RetrolenticularpartofinternalcapsuleR_delta.csv						NVDQ_Intercept_RetrolenticularpartofinternalcapsuleR_delta.csv						VDQ_Intercept_RetrolenticularpartofinternalcapsuleR_delta.csv						VDQ_Slope_RetrolenticularpartofinternalcapsuleR_delta.csv
	Estimate	Lower CI bound	Upper CI bound	P-value			Estimate	Lower CI bound	Upper CI bound	P-value			Estimate	Lower CI bound	Upper CI bound	P-value			Estimate	Lower CI bound	Upper CI bound	P-value
ACME (control)	1.98637e-06	1.9797e-06	1.99307e-06	< 0.0001		ACME (control)	2.26815e-06	2.23803e-06	2.29734e-06	< 0.0001		ACME (control)	1.98437e-06	1.9657e-06	2.0018e-06	< 0.0001		ACME (control)	3.21481e-10	3.08274e-10	3.35142e-10	< 0.0001
ACME (treated)	1.98637e-06	1.9797e-06	1.99307e-06	< 0.0001		ACME (treated)	2.26815e-06	2.23803e-06	2.29734e-06	< 0.0001		ACME (treated)	1.98437e-06	1.9657e-06	2.0018e-06	< 0.0001		ACME (treated)	3.21481e-10	3.08274e-10	3.35142e-10	< 0.0001
ADE (control)	-4.91372	-5.58419	-4.27428	< 0.0001		ADE (control)	-9.74533	-11.265	-8.24813	< 0.0001		ADE (control)	-3.81849	-5.34988	-2.23574	< 0.0001		ADE (control)	0.00288112	0.00224314	0.00354104	< 0.0001
ADE (treated)	-4.91372	-5.58419	-4.27428	< 0.0001		ADE (treated)	-9.74533	-11.265	-8.24813	< 0.0001		ADE (treated)	-3.81849	-5.34988	-2.23574	< 0.0001		ADE (treated)	0.00288112	0.00224314	0.00354104	< 0.0001
Total effect	-4.91372	-5.58419	-4.27428	< 0.0001		Total effect	-9.74533	-11.265	-8.24812	< 0.0001		Total effect	-3.81849	-5.34987	-2.23574	< 0.0001		Total effect	0.00288112	0.00224314	0.00354104	< 0.0001
Prop. mediated (control)	-4.03237e-07	-4.6499e-07	-3.55608e-07	< 0.0001		Prop. mediated (control)	-2.3304e-07	-2.78476e-07	-1.9851e-07	< 0.0001		Prop. mediated (control)	-5.22864e-07	-8.90299e-07	-3.68994e-07	< 0.0001		Prop. mediated (control)	1.1171e-07	9.46453e-08	1.3743e-07	< 0.0001
Prop. mediated (treated)	-4.03237e-07	-4.6499e-07	-3.55608e-07	< 0.0001		Prop. mediated (treated)	-2.3304e-07	-2.78476e-07	-1.9851e-07	< 0.0001		Prop. mediated (treated)	-5.22864e-07	-8.90299e-07	-3.68994e-07	< 0.0001		Prop. mediated (treated)	1.1171e-07	9.46452e-08	1.3743e-07	< 0.0001
ACME (average)	1.98637e-06	1.9797e-06	1.99307e-06	< 0.0001		ACME (average)	2.26815e-06	2.23803e-06	2.29734e-06	< 0.0001		ACME (average)	1.98437e-06	1.9657e-06	2.0018e-06	< 0.0001		ACME (average)	3.21481e-10	3.08274e-10	3.35142e-10	< 0.0001
ADE (average)	-4.91372	-5.58419	-4.27428	< 0.0001		ADE (average)	-9.74533	-11.265	-8.24813	< 0.0001		ADE (average)	-3.81849	-5.34988	-2.23574	< 0.0001		ADE (average)	0.00288112	0.00224314	0.00354104	< 0.0001
Prop. mediated (average)	-4.03237e-07	-4.6499e-07	-3.55608e-07	< 0.0001		Prop. mediated (average)	-2.3304e-07	-2.78476e-07	-1.9851e-07	< 0.0001		Prop. mediated (average)	-5.22864e-07	-8.90299e-07	-3.68994e-07	< 0.0001		Prop. mediated (average)	1.1171e-07	9.46453e-08	1.3743e-07	< 0.0001
ELC_Intercept_RetrolenticularpartofinternalcapsuleR_gamma.csv						NVDQ_Intercept_RetrolenticularpartofinternalcapsuleR_gamma.csv						VDQ_Intercept_RetrolenticularpartofinternalcapsuleR_gamma.csv						VDQ_Slope_RetrolenticularpartofinternalcapsuleR_gamma.csv
	Estimate	Lower CI bound	Upper CI bound	P-value			Estimate	Lower CI bound	Upper CI bound	P-value			Estimate	Lower CI bound	Upper CI bound	P-value			Estimate	Lower CI bound	Upper CI bound	P-value
ACME (control)	1.12729	-0.790868	3.69785	0.272		ACME (control)	0.732896	-1.14366	2.95575	0.51		ACME (control)	0.463882	-3.79301	4.71793	0.834		ACME (control)	-0.000619948	-0.00127716	-0.000215218	< 0.0001
ACME (treated)	1.12729	-0.790868	3.69785	0.272		ACME (treated)	0.732896	-1.14366	2.95575	0.51		ACME (treated)	0.463882	-3.79301	4.71793	0.834		ACME (treated)	-0.000619948	-0.00127716	-0.000215218	< 0.0001
ADE (control)	-6.04148	-8.62705	-3.87199	< 0.0001		ADE (control)	-10.4881	-13.0869	-7.91546	< 0.0001		ADE (control)	-4.26375	-8.94853	0.209397	0.062		ADE (control)	0.00351478	0.00275495	0.00433099	< 0.0001
ADE (treated)	-6.04148	-8.62705	-3.87199	< 0.0001		ADE (treated)	-10.4881	-13.0869	-7.91546	< 0.0001		ADE (treated)	-4.26375	-8.94853	0.209397	0.062		ADE (treated)	0.00351478	0.00275495	0.00433099	< 0.0001
Total effect	-4.91419	-5.599	-4.2283	< 0.0001		Total effect	-9.75523	-11.2456	-8.21919	< 0.0001		Total effect	-3.79987	-5.28126	-2.37912	< 0.0001		Total effect	0.00289483	0.00223368	0.003532	< 0.0001
Prop. mediated (control)	-0.202177	-0.765526	0.171914	0.272		Prop. mediated (control)	-0.070322	-0.304358	0.121378	0.51		Prop. mediated (control)	-0.110292	-1.46009	1.04396	0.834		Prop. mediated (control)	-0.202471	-0.467268	-0.0709106	< 0.0001
Prop. mediated (treated)	-0.202177	-0.765526	0.171914	0.272		Prop. mediated (treated)	-0.070322	-0.304358	0.121378	0.51		Prop. mediated (treated)	-0.110292	-1.46009	1.04396	0.834		Prop. mediated (treated)	-0.202471	-0.467268	-0.0709106	< 0.0001
ACME (average)	1.12729	-0.790868	3.69785	0.272		ACME (average)	0.732896	-1.14366	2.95575	0.51		ACME (average)	0.463882	-3.79301	4.71793	0.834		ACME (average)	-0.000619948	-0.00127716	-0.000215218	< 0.0001
ADE (average)	-6.04148	-8.62705	-3.87199	< 0.0001		ADE (average)	-10.4881	-13.0869	-7.91546	< 0.0001		ADE (average)	-4.26375	-8.94853	0.209397	0.062		ADE (average)	0.00351478	0.00275495	0.00433099	< 0.0001
Prop. mediated (average)	-0.202177	-0.765526	0.171914	0.272		Prop. mediated (average)	-0.070322	-0.304358	0.121378	0.51		Prop. mediated (average)	-0.110292	-1.46009	1.04396	0.834		Prop. mediated (average)	-0.202471	-0.467268	-0.0709106	< 0.0001
ELC_Intercept_Spleniumofcorpuscallosum_alpha.csv						NVDQ_Intercept_Spleniumofcorpuscallosum_alpha.csv						VDQ_Intercept_Spleniumofcorpuscallosum_alpha.csv						VDQ_Slope_Spleniumofcorpuscallosum_alpha.csv
	Estimate	Lower CI bound	Upper CI bound	P-value			Estimate	Lower CI bound	Upper CI bound	P-value			Estimate	Lower CI bound	Upper CI bound	P-value			Estimate	Lower CI bound	Upper CI bound	P-value
ACME (control)	-0.0640437	-0.342095	0.156971	0.602		ACME (control)	0.0025462	-0.274971	0.28943	0.984		ACME (control)	-0.377231	-1.08278	0.105895	0.158		ACME (control)	2.93325e-05	-6.6672e-05	0.000136075	0.492
ACME (treated)	-0.0640437	-0.342095	0.156971	0.602		ACME (treated)	0.0025462	-0.274971	0.28943	0.984		ACME (treated)	-0.377231	-1.08278	0.105895	0.158		ACME (treated)	2.93325e-05	-6.6672e-05	0.000136075	0.492
ADE (control)	-4.84886	-5.55717	-4.11855	< 0.0001		ADE (control)	-9.77371	-11.4212	-8.26637	< 0.0001		ADE (control)	-3.43338	-4.98442	-1.74573	< 0.0001		ADE (control)	0.00283687	0.00223726	0.00351418	< 0.0001
ADE (treated)	-4.84886	-5.55717	-4.11855	< 0.0001		ADE (treated)	-9.77371	-11.4212	-8.26637	< 0.0001		ADE (treated)	-3.43338	-4.98442	-1.74573	< 0.0001		ADE (treated)	0.00283687	0.00223726	0.00351418	< 0.0001
[truncated: 618 more rows]
